# Supplementary material for: Genetic evidence further elucidates the history and extent of badger introductions from Great Britain into Ireland
Source: R Soc Open Sci. 2020 Apr 1;7(4):200288. doi: 10.1098/rsos.200288 (PMC7211870; doi:10.1098/rsos.200288)
Supplement: All microsatellite genotype and mitochondrial sequence data for British and Irish badgers [file rsos200288supp3.xlsx]

## Sheet: Microsatellite data
Local ID	Index	X	Y	County	Mel104		Mel106		Mel109		Mel111		Mel112		Mel117		Mel102		Mel105		Mel113		Mel115		Mel129		Mel103		Mel110		Mel114		DAPC group membership	GB pop 1	Ire pop 2
GB1	1	N/A	N/A	Gloucestershire	325	327	224	224	102	112	134	140	424	424	184	186	196	198	138	140	117	123	332	348	219	219	257	257	328	328	238	238	11	0.9718	0.0282
GB10	2	N/A	N/A	Gloucestershire	317	317	224	226	102	102	134	134	424	424	184	184	192	198	136	138	117	123	332	351	219	219	257	261	324	324	238	238	11	0.9909	0.0091
GB11	3	N/A	N/A	Gloucestershire	327	331	224	224	102	102	134	134	418	424	172	190	194	198	134	134	123	123	339	340	217	217	257	257	324	328	234	238	11	0.7859	0.2141
GB12	4	N/A	N/A	Gloucestershire	325	329	224	224	102	122	134	134	424	430	172	172	194	196	134	138	117	123	332	340	217	217	257	261	324	330	234	238	11	0.8825	0.1176
GB13	5	N/A	N/A	Gloucestershire	317	325	224	224	102	102	134	134	424	426	184	184	194	196	138	138	117	123	340	340	217	217	257	261	324	328	236	238	11	0.9718	0.0282
GB14	6	N/A	N/A	Gloucestershire	317	317	224	224	102	124	134	134	424	428	172	172	192	196	136	138	117	123	332	351	213	217	257	261	324	334	234	238	11	0.9865	0.0135
GB15	7	N/A	N/A	Gloucestershire	331	331	224	228	102	122	134	140	424	428	184	190	194	198	132	134	123	123	339	340	217	225	257	257	324	328	236	238	11	0.9834	0.0167
GB16	8	N/A	N/A	Gloucestershire	317	317	224	224	102	102	134	134	424	428	172	184	194	198	138	138	117	123	332	332	213	219	261	261	324	334	238	238	11	0.9881	0.0119
GB17	9	N/A	N/A	Gloucestershire	317	327	228	228	102	124	134	134	418	424	172	184	192	194	134	140	117	127	340	347	217	219	261	263	324	328	234	234	11	0.8483	0.1517
GB18	10	N/A	N/A	Gloucestershire	329	329	224	226	102	124	134	140	418	426	172	184	192	194	138	140	117	117	351	351	213	217	257	263	324	330	238	238	14	0.9742	0.0258
GB2	11	N/A	N/A	Gloucestershire	317	317	224	226	102	124	140	140	426	428	172	184	192	198	134	138	117	123	347	348	213	219	263	263	328	328	236	236	11	0.9774	0.0226
GB3	12	N/A	N/A	Gloucestershire	325	325	224	224	122	122	134	140	426	426	186	186	194	198	136	144	117	123	332	347	213	217	263	263	324	328	236	238	11	0.985	0.015
GB5	13	N/A	N/A	Gloucestershire	317	317	226	228	102	112	134	140	428	428	172	172	192	198	134	144	115	117	332	347	219	219	257	263	328	334	236	236	11	0.9793	0.0207
GB6	14	N/A	N/A	Gloucestershire	317	325	224	224	102	102	134	134	424	426	172	172	194	198	134	138	117	117	340	340	217	217	257	257	328	334	238	238	11	0.9498	0.0502
GB8	15	N/A	N/A	Gloucestershire	317	329	222	226	102	112	134	140	424	426	172	184	194	194	138	140	117	117	347	351	213	217	257	263	326	328	236	238	11	0.9869	0.0131
GB9	16	N/A	N/A	Gloucestershire	317	317	224	228	112	112	134	134	418	430	172	184	194	198	134	144	117	117	332	347	217	219	257	257	328	334	234	236	11	0.9775	0.0226
GB1012	17	N/A	N/A	Oxfordshire	317	317	224	226	112	112	134	134	428	428	172	172	198	198	132	132	117	117	331	331	215	215	263	265	328	328	236	236	14	0.8916	0.1084
GB1115	18	N/A	N/A	Oxfordshire	323	329	224	224	122	124	134	134	418	418	172	186	192	194	136	138	117	117	339	351	213	213	265	265	324	326	236	236	14	0.996	0.004
GB1234	19	N/A	N/A	Oxfordshire	329	331	226	226	112	112	134	134	424	428	172	184	192	194	132	138	117	117	331	351	213	213	257	263	326	328	236	236	14	0.9851	0.0149
GB1237	20	N/A	N/A	Oxfordshire	317	327	222	226	112	124	134	134	424	428	172	184	198	198	132	138	117	117	340	351	213	225	261	261	324	324	236	236	14	0.9907	0.0093
GB1247	21	N/A	N/A	Oxfordshire	325	331	224	224	112	122	134	134	428	428	172	172	194	198	138	138	117	119	351	351	213	217	263	263	324	326	236	236	14	0.9939	0.0061
GB1273	22	N/A	N/A	Oxfordshire	317	329	224	224	112	112	134	140	418	418	172	172	192	194	132	144	117	119	331	351	213	217	261	265	324	324	236	236	14	0.9814	0.0186
GB1275	23	N/A	N/A	Oxfordshire	317	329	224	224	112	112	134	134	418	424	172	186	192	192	132	144	117	117	339	351	213	217	263	265	324	328	236	236	14	0.993	0.007
GB1315	24	N/A	N/A	Oxfordshire	317	329	224	224	122	124	134	140	418	428	172	172	194	194	138	144	117	117	340	344	213	215	263	265	324	324	236	236	14	0.9949	0.0051
GB1341	25	N/A	N/A	Oxfordshire	317	329	224	226	112	124	134	140	418	418	172	184	192	198	144	144	117	117	339	351	215	215	261	263	328	328	236	236	14	0.9938	0.0062
GB1359	26	N/A	N/A	Oxfordshire	317	327	224	224	112	112	134	134	424	428	172	172	194	198	138	144	117	117	331	351	213	217	257	261	326	328	236	236	14	0.9418	0.0583
GB1379	27	N/A	N/A	Oxfordshire	327	331	224	224	112	124	134	134	428	430	172	184	194	198	132	138	117	119	351	351	213	217	257	265	324	326	236	236	14	0.991	0.009
GB1456	28	N/A	N/A	Oxfordshire	317	331	224	224	112	124	134	134	424	424	172	184	194	194	132	138	117	119	339	351	213	217	265	265	324	328	236	236	14	0.995	0.005
GB1462	29	N/A	N/A	Oxfordshire	317	325	224	224	112	112	134	140	418	424	172	172	192	194	144	146	117	119	351	351	213	217	253	265	324	326	236	236	14	0.995	0.005
GB1545	30	N/A	N/A	Oxfordshire	317	329	224	224	112	112	134	134	418	418	172	172	194	198	138	138	117	119	347	351	213	213	253	263	324	326	236	236	14	0.9942	0.0058
GB1592	31	N/A	N/A	Oxfordshire	317	329	226	226	112	122	134	134	428	428	172	184	192	194	132	132	117	117	340	351	215	217	261	265	324	328	236	236	14	0.994	0.006
GB1612	32	N/A	N/A	Oxfordshire	317	331	224	224	112	122	134	134	424	428	172	172	192	198	138	144	119	119	351	351	213	217	263	265	324	326	236	236	14	0.995	0.005
GB1619	33	N/A	N/A	Oxfordshire	325	331	224	224	112	122	134	134	424	428	172	184	192	198	138	144	117	127	351	351	217	217	263	263	324	324	236	236	14	0.9933	0.0067
GB1631	34	N/A	N/A	Oxfordshire	331	331	224	226	112	124	134	134	424	428	184	184	192	198	138	138	117	117	351	351	213	213	253	257	324	328	236	236	14	0.9962	0.0039
GB1644	35	N/A	N/A	Oxfordshire	325	329	224	224	112	124	134	134	424	430	172	172	192	194	132	146	117	119	351	351	213	213	263	265	324	324	236	236	14	0.995	0.005
GB1645	36	N/A	N/A	Oxfordshire	317	329	224	226	112	124	134	140	418	418	172	186	194	198	132	144	117	117	351	351	213	215	263	265	328	328	236	236	14	0.995	0.005
GB1717	37	N/A	N/A	Oxfordshire	317	317	224	224	122	124	134	134	424	430	172	172	192	194	144	144	115	117	351	351	217	217	257	263	324	328	236	238	14	0.9926	0.0075
GB1733	38	N/A	N/A	Oxfordshire	317	317	224	224	124	124	134	140	428	428	172	184	194	198	132	144	117	123	351	351	215	217	257	261	324	324	236	236	14	0.9949	0.0051
GB1734	39	N/A	N/A	Oxfordshire	325	329	224	224	112	124	134	134	428	428	172	172	194	194	132	144	117	119	340	344	213	217	257	263	324	326	236	236	14	0.9938	0.0062
pem1	40	N/A	N/A	Pembrokeshire	325	325	224	228	124	124	140	140	418	424	184	184	194	194	138	142	121	127	348	351	213	217	257	257	326	328	236	236	9	0.995	0.005
pem2	41	N/A	N/A	Pembrokeshire	317	325	224	228	124	124	134	140	428	428	184	184	194	194	138	142	121	127	340	351	213	217	261	261	324	328	236	238	9	0.9901	0.0099
pem3	42	N/A	N/A	Pembrokeshire	321	325	224	224	112	112	134	134	424	428	172	172	194	194	138	142	121	121	351	351	213	215	263	265	326	328	236	236	9	0.9889	0.0111
pem4	43	N/A	N/A	Pembrokeshire	321	321	228	228	124	124	134	134	418	424	172	172	194	194	138	142	121	121	351	351	213	213	257	263	324	324	236	236	9	0.9929	0.0071
pem5	44	N/A	N/A	Pembrokeshire	325	325	224	224	112	124	134	134	418	418	184	184	194	194	138	138	127	127	340	351	213	213	257	263	324	324	236	236	9	0.995	0.005
pem6	45	N/A	N/A	Pembrokeshire	321	321	228	228	112	124	134	134	424	424	172	184	194	194	142	142	127	127	340	351	213	215	261	261	326	328	236	236	9	0.9891	0.0109
pem7	46	N/A	N/A	Pembrokeshire	317	323	224	224	112	124	134	140	418	430	172	184	194	194	140	140	121	127	351	351	215	217	261	261	324	330	236	238	9	0.9744	0.0256
pem8	47	N/A	N/A	Pembrokeshire	321	321	224	228	112	112	134	134	424	424	172	172	194	194	142	142	117	127	351	351	213	215	261	261	324	328	236	236	9	0.9887	0.0114
pem9	48	N/A	N/A	Pembrokeshire	321	321	224	228	112	124	134	140	418	428	172	172	194	194	138	142	119	127	348	348	215	217	261	261	324	326	236	236	9	0.992	0.008
pem10	49	N/A	N/A	Pembrokeshire	317	325	224	224	112	112	134	140	428	428	172	172	194	194	138	142	127	127	351	351	215	219	261	261	324	328	236	236	9	0.9847	0.0153
pem11	50	N/A	N/A	Pembrokeshire	317	321	224	228	112	112	134	134	418	428	172	184	194	194	138	142	121	121	351	351	217	217	257	261	324	324	236	236	9	0.9863	0.0137
pem12	51	N/A	N/A	Pembrokeshire	317	321	228	228	112	112	134	134	428	428	172	184	194	194	138	138	119	119	348	348	213	215	261	263	324	328	236	238	9	0.9904	0.0096
pem13	52	N/A	N/A	Pembrokeshire	321	321	228	228	112	122	134	134	418	428	184	184	194	194	138	146	121	127	340	351	213	217	257	261	324	324	236	236	9	0.9931	0.0069
pem14	53	N/A	N/A	Pembrokeshire	321	321	224	224	112	112	134	140	418	418	172	184	194	198	138	138	121	127	351	351	215	217	261	261	328	328	234	236	9	0.99	0.01
pem15	54	N/A	N/A	Pembrokeshire	317	321	224	224	112	112	134	134	428	428	172	172	194	194	138	138	121	121	340	343	215	217	263	263	328	328	236	236	9	0.966	0.034
pem16	55	N/A	N/A	Pembrokeshire	321	321	226	228	112	124	134	134	418	418	184	184	194	194	138	140	119	127	348	348	213	215	257	263	324	324	236	236	9	0.995	0.005
pem17	56	N/A	N/A	Pembrokeshire	317	325	224	228	112	112	134	134	418	424	172	172	194	194	138	138	127	127	348	348	217	219	257	257	324	328	236	236	9	0.992	0.0081
pem18	57	N/A	N/A	Pembrokeshire	321	321	224	228	112	124	134	140	418	428	184	184	194	194	140	140	127	127	339	355	213	215	261	263	324	324	236	238	9	0.99	0.01
pem19	58	N/A	N/A	Pembrokeshire	321	325	226	228	112	124	134	134	418	428	184	186	194	194	142	142	121	127	351	351	217	217	257	257	328	328	236	236	9	0.992	0.0081
pem20	59	N/A	N/A	Pembrokeshire	325	325	224	228	112	124	134	140	424	428	172	172	194	194	138	138	121	127	351	351	213	213	261	265	326	326	236	236	9	0.994	0.006
pem21	60	N/A	N/A	Pembrokeshire	321	325	224	224	112	124	134	134	418	428	184	184	194	194	138	140	121	121	351	351	217	219	261	263	328	330	236	240	9	0.9787	0.0213
pow1	61	N/A	N/A	Powys	325	331	224	224	112	112	140	140	424	428	172	184	194	194	136	138	119	119	351	351	213	213	263	263	324	324	236	236	14	0.995	0.005
pow2	62	N/A	N/A	Powys	323	331	226	226	122	124	134	134	430	430	190	190	194	194	138	144	117	121	348	348	213	215	257	257	326	326	236	236	13	0.9896	0.0104
pow3	63	N/A	N/A	Powys	325	331	224	226	112	122	134	140	424	424	172	184	194	194	136	144	117	131	351	351	213	217	261	263	326	328	236	236	14	0.995	0.005
pow4	64	N/A	N/A	Powys	323	325	224	224	112	122	134	140	418	424	172	190	194	194	138	144	117	131	348	351	213	217	261	263	328	330	236	236	14	0.9835	0.0165
pow5	65	N/A	N/A	Powys	323	331	224	224	122	122	134	140	430	430	184	186	194	196	138	138	117	117	348	348	213	217	265	265	324	326	236	236	13	0.994	0.006
pow6	66	N/A	N/A	Powys	323	323	224	226	122	122	140	140	418	430	186	190	194	194	138	138	117	117	348	348	213	213	257	263	330	330	236	236	13	0.9818	0.0182
pow7	67	N/A	N/A	Powys	323	323	226	226	122	124	140	140	428	430	184	186	194	194	138	138	117	123	348	348	213	217	257	257	328	330	236	236	13	0.9948	0.0052
pow8	68	N/A	N/A	Powys	323	327	224	226	122	124	140	140	424	428	186	186	194	196	138	144	117	123	348	348	213	213	257	265	330	330	236	236	13	0.973	0.027
pow9	69	N/A	N/A	Powys	323	323	226	226	122	124	134	134	430	430	184	190	194	194	138	144	117	123	343	348	213	213	257	257	326	326	236	236	13	0.994	0.006
pow10	70	N/A	N/A	Powys	323	331	224	226	122	124	134	140	428	430	184	184	194	194	138	138	117	117	348	348	213	217	257	257	326	328	236	236	13	0.996	0.004
t3	71	N/A	N/A	Northumberland	317	325	218	224	112	112	134	140	426	426	172	184	194	194	136	138	121	121	339	339	217	225	257	263	324	328	234	236	10	0.9201	0.0799
t4	72	N/A	N/A	Northumberland	329	331	224	224	102	126	134	140	426	426	172	172	194	196	136	138	117	121	339	347	215	225	253	257	324	330	234	236	10	0.8489	0.151
t6	73	N/A	N/A	Northumberland	317	317	218	222	112	112	134	140	418	418	172	172	194	194	138	140	117	117	339	339	225	225	263	263	324	324	234	236	10	0.989	0.0111
t7	74	N/A	N/A	Northumberland	317	331	218	224	112	124	134	140	0	0	172	172	194	196	138	138	121	121	339	339	215	225	257	263	324	326	234	236	10	0.9724	0.0277
t9	75	N/A	N/A	Northumberland	331	331	218	222	112	112	134	140	0	0	172	184	194	196	138	138	121	121	339	339	217	225	0	0	324	324	236	236	10	0.9817	0.0183
t11	76	N/A	N/A	Northumberland	317	325	218	218	112	112	134	140	418	426	184	192	194	194	138	140	117	121	339	339	219	225	263	263	324	328	234	236	10	0.8449	0.155
t14	77	N/A	N/A	Northumberland	317	317	218	222	112	126	134	140	418	426	172	172	194	196	136	138	115	127	339	347	215	225	253	257	324	324	236	236	10	0.9839	0.0161
t21	78	N/A	N/A	Northumberland	327	331	222	228	112	112	140	140	0	0	172	172	194	196	0	0	121	127	339	347	221	225	257	263	324	324	234	234	10	0.8618	0.1383
t22	79	N/A	N/A	Northumberland	327	331	222	224	112	126	140	140	418	418	172	192	194	196	140	144	115	121	335	339	215	221	253	257	324	324	234	234	10	0.8333	0.1667
t25	80	N/A	N/A	Northumberland	317	317	218	224	102	112	140	140	418	418	172	172	194	194	138	140	117	121	339	339	217	217	263	263	324	324	234	236	10	0.9818	0.0182
t29	81	N/A	N/A	Northumberland	317	317	222	224	112	124	134	140	418	418	172	172	192	194	140	142	115	115	339	339	215	225	253	263	324	324	234	234	10	0.9879	0.0121
t30	82	N/A	N/A	Northumberland	317	317	218	218	112	124	134	140	418	430	184	184	194	194	138	146	115	121	331	347	215	219	263	263	324	324	234	236	10	0.949	0.051
t39	83	N/A	N/A	Northumberland	317	317	224	224	112	112	140	140	418	418	172	172	194	194	140	142	115	117	343	347	215	215	253	253	324	324	236	236	10	0.992	0.0081
t41	84	N/A	N/A	Northumberland	317	317	218	224	102	112	140	140	418	424	172	186	194	198	140	146	115	115	335	339	217	225	263	263	324	328	234	236	10	0.9771	0.0229
t43	85	N/A	N/A	Northumberland	325	331	218	224	112	124	134	140	426	426	184	184	194	196	138	140	115	127	339	351	215	217	263	263	326	330	234	236	10	0.8261	0.1738
t48	86	N/A	N/A	Northumberland	317	317	218	222	112	112	134	134	0	0	184	184	194	194	138	140	117	127	339	339	217	225	253	263	324	324	234	236	10	0.9862	0.0138
t58	87	N/A	N/A	Northumberland	317	331	218	228	112	112	134	140	426	430	172	192	194	194	136	138	115	115	339	347	215	225	253	263	324	326	234	234	10	0.8609	0.1391
t78	88	N/A	N/A	Northumberland	317	331	218	224	112	112	134	140	426	426	172	184	194	194	138	140	115	121	339	339	215	225	257	263	324	328	234	234	10	0.918	0.082
t85	89	N/A	N/A	Northumberland	317	317	218	224	112	126	134	140	418	426	172	184	196	196	0	0	115	121	339	339	0	0	257	263	326	326	234	234	10	0.7402	0.2599
t91	90	N/A	N/A	Northumberland	317	331	218	224	112	126	134	140	426	426	172	184	196	196	132	140	115	117	335	339	219	225	263	263	324	324	234	236	10	0.7048	0.2951
t92	91	N/A	N/A	Northumberland	317	331	222	222	112	112	134	134	426	426	172	184	194	194	140	140	127	127	339	339	225	225	253	263	324	324	234	236	10	0.9494	0.0507
9482	92	330500	342500	Down	321	323	224	228	112	112	134	140	418	418	192	192	194	194	134	142	117	123	339	339	217	217	261	263	330	332	234	236	5	0.2773	0.7227
9484	93	346500	361700	Down	327	327	224	224	112	112	134	134	426	428	172	172	194	194	142	142	117	117	331	339	217	225	257	263	330	330	234	234	7	0.0459	0.9541
9485	94	351800	356700	Down	327	331	224	226	112	112	134	140	418	428	184	192	190	194	132	142	117	121	331	351	219	225	263	263	324	330	234	236	12	0.6275	0.3725
9486	95	349400	358500	Down	327	331	224	224	112	112	134	134	426	428	190	190	194	194	134	142	117	123	331	339	215	217	257	263	326	326	232	234	12	0.2887	0.7113
9490	96	319800	335400	Down	327	327	224	224	112	112	134	140	418	426	172	172	194	196	124	142	117	127	331	335	217	219	261	263	326	330	234	236	6	0.0434	0.9566
9492	97	320400	339500	Down	323	329	224	224	112	112	134	134	426	428	172	190	194	196	124	124	117	121	331	331	217	217	263	263	332	332	234	238	7	0.0061	0.9939
9491	98	335800	344400	Down	327	329	224	224	112	112	134	134	426	428	172	190	194	194	124	142	127	127	331	339	217	217	263	263	332	332	234	234	7	0.0067	0.9934
9495	99	339200	352900	Down	327	327	224	224	112	112	134	144	426	428	190	192	194	194	124	136	117	121	331	331	217	217	263	263	330	332	234	234	7	0.0106	0.9895
9496	100	344400	367800	Down	317	323	224	226	112	112	134	140	418	426	190	190	194	194	142	142	121	121	331	331	217	225	261	263	330	332	234	238	12	0.1286	0.8714
9498	101	346900	367400	Down	321	321	224	224	102	112	134	134	426	428	188	190	194	196	132	138	121	123	331	331	217	217	261	263	332	332	234	234	7	0.1544	0.8456
9500	102	349300	348200	Down	323	329	224	228	112	112	134	140	426	426	172	190	194	194	124	142	121	121	331	351	215	217	257	263	330	332	234	236	12	0.0825	0.9174
101	103	353500	340200	Down	327	327	224	224	112	112	134	134	418	418	184	192	194	194	134	134	121	121	331	351	215	217	263	263	326	330	236	236	12	0.2775	0.7225
103	104	336800	364200	Down	327	329	224	228	112	112	134	134	426	428	190	192	196	196	142	142	117	121	331	347	217	217	263	263	330	332	234	238	7	0.0068	0.9932
108	105	342500	368600	Down	327	329	226	228	112	124	134	134	418	418	184	192	194	194	132	142	121	121	331	331	217	217	263	263	330	332	236	236	12	0.3802	0.6198
111	106	357900	378300	Down	327	329	222	228	112	112	134	134	426	430	172	184	194	196	136	142	121	127	331	339	217	217	263	263	326	332	232	234	12	0.078	0.922
113	107	322900	351400	Down	317	329	222	224	112	112	134	134	426	426	184	192	194	196	134	138	117	121	339	351	213	215	261	261	324	330	236	238	8	0.4093	0.5907
112	108	324500	352500	Down	317	327	218	224	112	112	134	134	426	428	172	172	194	194	142	142	117	121	331	331	217	225	261	261	324	332	236	236	12	0.1935	0.8065
41	109	345500	373900	Down	317	321	224	228	112	112	134	134	426	428	190	192	194	194	138	142	117	121	331	331	217	217	261	263	328	332	234	238	7	0.1235	0.8765
115	110	337100	353700	Down	327	329	224	224	112	112	134	140	426	428	184	190	196	196	142	142	117	121	331	331	217	217	263	263	328	332	234	236	12	0.0161	0.9839
NT1	111	350700	372500	Down	327	329	224	224	112	112	134	140	418	426	190	190	194	194	142	142	117	123	331	331	217	225	261	263	324	330	234	236	12	0.2379	0.7621
120	112	345900	375200	Down	329	331	224	224	112	112	134	140	418	430	184	190	194	194	142	142	121	121	331	351	215	217	263	263	326	328	234	236	12	0.6352	0.3648
121	113	353400	375300	Down	321	323	224	228	112	112	134	140	418	428	184	192	194	194	134	136	121	121	331	339	217	217	257	263	330	330	236	236	5	0.4396	0.5604
122	114	350400	350600	Down	329	329	224	224	112	112	134	134	426	426	172	184	194	194	142	142	121	121	331	339	213	217	263	263	330	332	234	236	12	0.0262	0.9739
119	115	347900	356400	Down	327	327	224	224	112	112	134	140	426	426	184	190	194	194	124	142	117	127	331	347	217	217	263	263	330	330	234	236	3	0.0168	0.9833
129	116	346400	357800	Down	327	329	222	228	102	112	134	140	418	424	190	190	194	194	142	142	121	121	331	331	217	217	263	263	330	330	238	238	12	0.0393	0.9607
130	117	322800	330300	Down	321	327	222	222	112	112	134	140	426	426	190	190	194	194	134	142	117	121	331	331	217	217	257	257	330	332	234	236	12	0.1039	0.8961
131	118	351300	360900	Down	327	329	228	228	112	112	134	134	424	426	190	190	194	194	142	142	117	117	331	331	217	217	263	263	326	332	234	234	7	0.0217	0.9784
132	119	363300	367100	Down	321	331	224	226	112	112	134	134	426	430	188	188	194	194	124	142	117	117	331	331	217	225	263	263	326	332	234	234	7	0.2094	0.7906
133	120	349200	362500	Down	327	329	224	224	112	112	140	140	426	426	184	190	196	196	142	142	121	123	339	343	215	215	261	261	324	330	236	236	12	0.2193	0.7807
134	121	347500	356600	Down	327	329	224	228	112	112	134	134	428	430	184	190	194	194	142	142	117	121	331	339	217	225	263	263	326	332	236	238	12	0.0505	0.9495
137	122	320500	348500	Down	317	329	222	228	102	112	140	140	418	418	190	190	194	194	142	142	121	121	331	331	217	217	257	261	330	330	234	236	12	0.2202	0.7798
63	123	347400	365700	Down	327	327	224	228	112	112	134	140	426	426	184	184	194	194	124	124	117	117	331	347	225	225	263	263	332	332	234	238	7	0.0394	0.9606
139	124	336400	364000	Down	321	327	224	224	102	112	134	134	426	426	192	192	194	194	132	142	117	117	331	331	217	217	261	263	326	326	238	238	7	0.0364	0.9636
148	125	340500	355400	Down	327	329	224	226	112	112	134	140	424	428	184	192	194	194	124	132	117	121	331	339	217	217	263	263	324	326	234	234	12	0.4576	0.5424
153	126	360800	348600	Down	321	327	224	224	112	112	134	134	424	428	190	190	194	194	136	142	115	117	331	339	217	217	263	263	326	332	234	234	7	0.1566	0.8434
154	127	360100	360600	Down	317	321	224	224	112	112	134	140	418	426	184	192	194	196	134	134	121	123	331	347	217	225	257	263	330	332	236	238	5	0.3094	0.6906
155	128	314000	326600	Down	327	329	224	224	112	112	140	140	426	426	184	188	192	194	134	134	117	121	339	351	217	217	257	257	330	332	234	236	5	0.3533	0.6467
158	129	358700	372500	Down	327	329	218	224	102	112	134	134	426	428	190	190	194	196	124	134	117	117	331	335	217	225	261	261	324	330	234	236	8	0.0803	0.9197
159	130	328900	359300	Down	327	329	224	224	112	112	134	140	426	428	184	184	192	194	136	142	121	121	339	339	217	217	257	263	328	330	234	236	12	0.5966	0.4034
167	131	340900	344500	Down	321	329	224	224	112	112	140	140	426	426	172	190	194	196	134	142	121	123	331	351	217	225	261	263	328	328	236	236	12	0.3582	0.6418
168	132	325100	357600	Down	317	327	222	224	112	112	134	134	418	426	190	190	196	196	142	142	117	121	331	339	213	217	263	263	326	332	234	234	7	0.036	0.964
169	133	352700	339600	Down	321	327	224	228	112	112	134	134	426	426	184	190	194	194	132	134	123	127	331	335	213	217	263	263	330	330	236	236	3	0.0784	0.9217
178	134	307100	347900	Down	329	329	224	224	112	112	134	134	426	430	172	190	194	194	124	124	121	121	331	351	213	217	257	263	326	332	236	238	12	0.2032	0.7968
173	135	342500	363300	Down	323	329	224	224	112	112	134	134	426	426	172	190	192	196	134	142	117	117	331	331	215	217	261	261	326	332	236	238	8	0.0275	0.9726
337	136	335700	367200	Down	321	327	224	226	102	112	134	140	418	428	190	192	194	194	136	142	117	123	335	339	215	225	257	261	330	332	234	234	12	0.4589	0.5411
340	137	298400	443200	Down	327	331	222	228	112	112	134	134	426	426	190	190	194	194	138	142	117	121	339	339	217	225	263	263	332	332	236	238	2	0.1554	0.8446
9488	138	302500	421500	Antrim	327	327	224	228	112	112	134	134	426	428	172	192	194	194	134	142	121	121	331	331	219	225	261	263	332	332	234	234	2	0.006	0.994
9944	139	343000	401700	Antrim	327	327	224	224	112	112	134	134	426	426	172	192	194	194	134	142	117	117	331	339	217	217	263	263	330	332	234	238	7	0.0061	0.9939
9493	140	334500	397500	Antrim	325	327	222	228	102	112	134	134	428	428	172	190	194	196	124	124	117	121	331	331	217	217	261	263	330	330	238	238	8	0.0121	0.9879
104	141	306400	414500	Antrim	327	331	224	228	112	112	134	140	426	426	190	192	194	194	134	142	117	117	331	331	217	217	263	263	330	332	238	238	7	0.0124	0.9876
9946	142	329000	384300	Antrim	323	327	228	228	102	112	134	134	426	426	172	172	194	196	134	142	117	127	331	339	213	217	261	263	326	328	236	238	8	0.0512	0.9488
9948	143	328000	383500	Antrim	329	329	228	228	102	112	134	140	426	426	172	172	194	194	134	142	117	117	331	331	217	219	263	263	330	332	234	234	7	0.0081	0.992
110	144	322500	379800	Antrim	327	327	228	228	102	112	134	134	426	426	192	192	194	196	134	134	117	117	331	331	217	219	261	263	332	332	236	236	7	0.005	0.995
114	145	316600	368300	Antrim	327	327	224	228	102	112	134	134	418	426	190	192	194	196	124	142	117	121	331	347	215	225	261	263	332	332	238	238	2	0.0176	0.9824
9949	146	309700	400600	Antrim	323	329	224	224	102	112	134	134	426	426	172	192	194	194	134	142	117	121	331	331	213	217	261	263	332	332	234	236	7	0.0118	0.9882
126	147	300800	435300	Antrim	317	329	218	218	112	112	134	134	426	428	172	184	194	196	134	134	117	117	335	339	217	217	263	263	326	332	238	238	7	0.036	0.964
9950	148	324200	396900	Antrim	327	331	224	224	102	112	134	134	426	426	190	190	194	194	134	142	117	127	331	331	213	225	261	261	332	332	236	238	2	0.0252	0.9748
143	149	342500	402000	Antrim	317	327	224	228	112	112	134	134	428	430	190	192	194	196	124	124	117	121	331	331	217	225	263	263	332	332	236	238	7	0.0068	0.9932
145	150	301200	436800	Antrim	323	329	224	228	112	112	134	134	418	426	188	192	196	196	134	142	117	127	331	331	217	225	263	263	330	332	234	236	7	0.0161	0.984
152	151	338100	370800	Antrim	327	331	228	228	112	112	134	134	426	428	172	172	194	194	134	142	121	121	331	331	219	225	263	263	332	332	234	238	2	0.0159	0.9841
162	152	330100	364900	Antrim	321	321	224	228	112	112	134	134	418	428	172	184	194	194	136	142	121	121	331	331	215	217	257	263	330	332	234	236	12	0.4191	0.5809
163	153	300900	398900	Antrim	317	327	224	224	112	112	134	134	426	430	190	190	194	196	124	136	117	117	331	335	217	225	263	263	326	332	234	236	7	0.0282	0.9719
166	154	315800	371200	Antrim	327	327	224	228	102	112	134	134	426	426	172	190	194	194	124	124	121	121	331	331	217	219	261	263	332	332	234	236	2	0.005	0.995
144	155	294100	405300	Antrim	323	329	224	228	112	112	134	134	418	426	188	192	196	196	134	142	117	127	331	331	217	225	263	263	330	332	234	236	7	0.0163	0.9838
149	156	316200	366800	Antrim	317	327	218	224	102	112	134	134	426	426	192	192	194	194	124	142	117	117	331	331	213	217	261	263	332	332	234	234	7	0.0079	0.9921
181	157	291800	426100	Antrim	317	329	224	224	102	112	134	134	428	428	172	192	196	196	124	142	117	121	331	339	217	217	261	263	332	332	234	234	7	0.007	0.993
189	158	314200	367900	Antrim	327	327	224	224	102	112	134	134	426	426	190	192	194	196	134	134	117	117	331	331	217	225	261	263	332	332	234	234	7	0.005	0.995
192	159	334500	369000	Antrim	323	323	222	224	112	126	134	134	426	426	190	192	196	196	134	142	117	121	331	351	217	217	261	263	330	330	236	238	8	0.0224	0.9776
193	160	319200	385200	Antrim	321	331	224	224	112	112	140	140	418	428	190	190	194	196	142	142	117	127	331	335	217	217	263	263	328	330	234	236	12	0.2361	0.764
199	161	322400	360600	Antrim	321	329	228	228	112	112	134	140	426	426	172	172	194	196	134	142	121	121	331	331	215	217	263	263	332	332	234	236	2	0.01	0.99
302	162	316200	417300	Antrim	327	327	218	224	112	126	134	134	426	426	172	184	194	196	124	124	117	121	331	347	217	217	261	263	332	332	234	236	7	0.0202	0.9798
305	163	311900	397200	Antrim	317	327	224	228	112	112	134	134	426	426	172	190	192	194	134	134	117	117	331	339	217	217	261	263	330	332	234	234	7	0.0105	0.9896
9952	164	325400	389000	Antrim	317	327	224	228	102	112	134	134	426	428	184	192	194	196	134	142	117	117	339	339	213	217	261	263	332	332	238	238	7	0.0195	0.9806
9955	165	328400	389400	Antrim	323	323	224	228	102	126	134	134	426	426	172	190	194	194	134	142	117	117	331	347	217	219	261	263	326	332	234	236	7	0.0569	0.9432
9957	166	321400	390200	Antrim	323	327	224	228	112	112	134	134	426	428	172	190	194	194	124	134	117	117	331	339	217	217	263	263	332	332	238	238	7	0.0079	0.9922
323	167	345700	391000	Antrim	327	329	228	228	102	128	134	140	426	426	190	190	194	196	134	134	117	121	331	331	219	219	261	261	328	330	234	236	1	0.0157	0.9843
325	168	309100	367000	Antrim	329	329	228	228	112	112	134	134	426	430	190	190	192	194	134	142	117	121	331	331	213	219	263	263	330	332	236	236	12	0.0226	0.9774
326	169	303700	416300	Antrim	327	329	224	228	0	0	144	144	424	428	172	190	196	196	134	142	117	117	331	339	217	219	261	261	330	332	236	238	8	0.0292	0.9708
329	170	336500	360400	Antrim	323	329	224	228	112	112	134	134	426	426	172	172	194	196	124	134	117	117	331	351	213	217	263	263	332	332	234	234	7	0.0309	0.9691
332	171	298000	404500	Antrim	327	329	224	224	112	112	134	134	426	426	192	192	194	194	124	142	115	121	331	339	217	225	257	261	330	330	234	238	3	0.0194	0.9806
9959	172	252700	406000	Antrim	317	327	224	228	102	112	134	134	426	426	190	190	196	196	134	142	117	121	331	351	217	217	261	263	330	332	238	238	8	0.0089	0.991
9483	173	267000	429100	Derry	327	329	224	224	102	112	134	134	426	426	188	192	194	196	124	124	117	117	331	335	219	219	263	263	330	332	234	234	7	0.0044	0.9956
9945	174	265600	423200	Derry	327	327	224	228	102	102	134	134	426	426	172	192	194	194	134	134	121	121	339	340	215	219	263	263	332	332	234	238	2	0.0099	0.9901
9947	175	285100	382800	Derry	327	327	224	224	112	112	134	134	426	428	172	172	196	196	142	142	117	117	331	339	217	219	263	263	332	332	234	234	7	0.0069	0.9931
118	176	288500	416500	Derry	327	329	224	228	112	112	134	134	426	426	184	190	194	196	134	134	127	127	339	339	215	217	263	263	332	332	234	236	2	0.009	0.991
127	177	268600	408600	Derry	323	329	224	224	102	112	134	134	426	428	188	190	194	194	142	142	117	117	331	339	213	213	263	263	328	328	236	238	7	0.1957	0.8043
140	178	268800	419000	Derry	327	327	224	228	102	112	134	134	426	426	172	190	194	194	134	142	121	121	331	331	217	219	263	263	332	332	234	234	2	0.0047	0.9953
9953	179	270500	411600	Derry	317	329	224	224	112	126	134	140	426	426	172	188	194	194	134	134	117	117	331	331	217	219	261	263	330	332	238	238	3	0.0103	0.9897
164	180	288900	395100	Derry	329	329	224	224	102	102	134	134	426	428	190	192	194	196	142	142	117	121	331	339	217	217	263	263	330	332	234	236	12	0.0071	0.9929
165	181	268100	414000	Derry	317	327	224	224	102	112	134	134	426	428	192	192	194	196	124	134	117	117	331	331	219	219	263	263	332	332	238	238	7	0.005	0.995
171	182	286500	416700	Derry	327	327	224	224	102	112	134	134	426	426	172	192	196	196	134	134	121	127	331	339	213	217	263	263	330	332	234	236	6	0.0069	0.9931
172	183	294500	409900	Derry	317	329	224	224	112	112	134	140	428	428	190	192	194	196	134	142	117	121	331	331	219	225	261	261	328	328	234	238	12	0.0226	0.9775
176	184	271300	405600	Derry	317	327	218	228	112	112	134	134	426	426	192	192	194	196	134	142	117	117	331	339	217	217	261	263	332	332	234	234	7	0.0055	0.9945
177	185	264900	409100	Derry	327	327	218	224	102	112	134	134	426	430	190	192	194	196	134	134	117	121	339	339	217	217	261	261	330	330	234	234	8	0.0059	0.9941
175	186	265500	406100	Derry	317	327	218	228	102	112	134	134	426	428	192	192	194	196	124	142	117	117	331	331	213	217	263	263	330	330	234	236	7	0.0094	0.9906
197	187	264700	413700	Derry	317	327	224	228	102	112	134	134	426	426	190	190	194	194	124	134	121	121	339	340	217	219	263	263	332	332	234	236	2	0.0112	0.9888
301	188	263800	425000	Derry	317	327	224	224	102	112	134	134	426	426	190	192	194	196	124	142	117	121	331	331	219	225	261	263	330	332	234	234	7	0.005	0.995
304	189	252500	421100	Derry	317	327	224	228	112	112	134	134	426	428	190	190	194	196	124	134	117	117	331	331	219	219	263	263	332	332	234	238	7	0.005	0.995
328	190	290500	414500	Derry	327	329	224	230	102	112	134	134	426	426	192	192	194	194	134	142	117	127	331	331	217	219	263	263	330	332	236	238	7	0.0112	0.9889
344	191	285500	382800	Derry	329	329	224	224	112	112	134	134	426	426	172	192	194	194	142	142	117	117	331	331	213	213	261	263	332	332	236	238	7	0.026	0.9741
347	192	285900	416300	Derry	327	327	224	224	112	112	134	134	426	426	190	192	194	196	124	134	117	117	339	339	217	217	261	263	328	330	234	238	8	0.0071	0.9929
350	193	279600	427500	Derry	317	317	224	224	112	112	134	134	426	428	184	184	194	194	134	142	117	117	331	331	213	217	263	263	332	332	234	238	7	0.0449	0.9551
365	194	291800	411400	Derry	317	329	224	224	112	112	134	134	426	426	172	188	194	194	134	134	117	121	331	339	213	217	263	263	332	332	234	234	7	0.0095	0.9905
375	195	274800	426200	Derry	327	327	228	228	102	112	134	134	426	426	192	192	194	194	134	134	117	121	331	331	217	225	261	263	332	332	234	238	2	0.0049	0.9951
376	196	274600	382400	Derry	317	327	224	224	112	112	134	134	426	428	172	172	194	194	124	134	117	127	331	331	215	217	261	261	332	332	234	238	8	0.0076	0.9925
23	197	253800	373800	Tyrone	317	327	224	228	112	112	134	134	426	426	172	190	194	196	124	134	117	121	335	339	217	225	261	263	330	332	234	236	8	0.007	0.993
42	198	242900	379800	Tyrone	327	327	224	224	102	102	134	134	426	426	172	190	194	196	134	142	117	121	331	339	215	217	263	263	332	332	234	238	2	0.005	0.995
43	199	248300	348800	Tyrone	317	327	218	228	112	112	134	134	426	426	192	192	194	196	134	142	121	121	331	335	217	217	261	261	330	332	236	236	8	0.006	0.994
116	200	267000	360400	Tyrone	317	327	224	224	102	112	134	134	428	428	172	190	194	196	134	134	121	121	335	339	219	219	261	263	332	332	236	236	2	0.0087	0.9913
125	201	281600	383200	Tyrone	327	329	224	224	112	112	134	140	426	430	190	192	194	196	124	134	117	121	331	339	215	219	263	263	330	330	236	236	6	0.0079	0.9921
136	202	246200	370600	Tyrone	325	327	224	224	112	112	134	134	426	426	188	192	194	194	124	142	117	127	331	331	217	217	261	263	328	332	238	238	7	0.0133	0.9868
141	203	253000	365000	Tyrone	317	327	224	224	102	102	134	134	426	430	190	190	194	196	124	124	121	127	331	335	215	217	263	263	332	332	234	238	2	0.0045	0.9955
NT2	204	261900	365800	Tyrone	327	327	224	224	112	112	134	140	426	426	172	188	196	196	134	142	121	121	331	331	215	221	263	263	330	332	236	236	6	0.0306	0.9694
66	205	270100	367600	Tyrone	327	327	222	224	112	112	140	140	426	426	172	184	196	196	134	142	117	117	331	339	217	219	263	263	330	332	234	236	6	0.0136	0.9865
214	206	270200	349800	Tyrone	317	327	222	224	112	112	134	140	428	428	172	190	194	194	124	134	117	117	331	335	217	219	263	263	330	330	236	236	12	0.015	0.985
307	207	240500	359500	Tyrone	327	327	224	228	102	112	134	134	428	428	190	192	194	196	142	142	121	127	331	331	215	217	261	263	330	332	234	236	12	0.006	0.994
236	208	253000	366600	Tyrone	327	327	224	228	102	112	134	134	0	0	172	190	194	194	124	134	117	117	331	331	217	217	263	263	330	332	234	238	7	0.006	0.994
238	209	0	0	Tyrone	317	327	224	224	112	112	134	134	426	426	172	190	0	0	134	134	117	127	335	340	215	215	261	263	332	332	236	238	2	0.0152	0.9848
NT4	210	275300	361500	Tyrone	317	327	224	228	102	112	134	140	426	426	190	190	194	194	124	134	117	121	331	339	217	217	261	263	328	330	236	236	5	0.0118	0.9882
243	211	281600	359900	Tyrone	327	327	222	224	102	102	134	134	426	426	172	192	194	196	124	142	117	127	331	335	215	217	261	263	324	330	234	238	8	0.0494	0.9507
321	212	266500	360100	Tyrone	327	331	224	224	112	112	134	134	426	426	192	192	194	194	140	142	117	121	331	339	219	225	263	263	330	332	234	238	7	0.1003	0.8998
248	213	263500	361100	Tyrone	317	329	222	224	102	112	134	140	426	426	172	172	196	196	134	134	117	117	335	339	217	219	261	261	330	330	236	238	8	0.0099	0.9901
249	214	273500	374800	Tyrone	317	329	222	224	102	112	140	140	426	428	172	192	196	196	124	142	127	127	331	339	217	219	263	263	330	330	234	236	4	0.0091	0.9909
251	215	260800	386100	Tyrone	317	327	224	224	112	112	134	134	426	426	172	192	194	196	134	134	115	117	331	339	217	217	263	263	330	330	234	234	3	0.006	0.994
252	216	276200	366200	Tyrone	327	331	228	228	112	112	134	134	426	426	192	192	194	196	142	142	121	121	331	335	219	225	263	263	330	330	234	234	6	0.0091	0.9909
334	217	228000	355000	Tyrone	317	329	222	224	112	112	134	140	426	426	190	192	196	196	134	134	121	121	335	339	217	219	261	263	330	332	234	236	5	0.006	0.994
253	218	279800	355600	Tyrone	327	327	224	224	112	112	134	134	426	426	172	190	194	196	134	136	117	121	331	340	215	219	261	261	330	332	236	238	8	0.0277	0.9723
255	219	251300	376000	Tyrone	317	329	224	224	112	112	134	134	426	426	172	172	196	196	124	142	117	117	331	339	217	217	263	263	326	332	236	236	7	0.0184	0.9816
NT3	220	270500	349500	Tyrone	317	317	218	218	112	112	134	140	426	430	190	192	194	194	124	142	117	117	331	331	215	219	261	261	330	332	236	238	8	0.0108	0.9892
258	221	241800	368400	Tyrone	327	327	222	222	112	112	134	134	426	428	190	190	192	194	124	142	121	121	331	331	215	217	261	263	330	332	234	234	12	0.008	0.992
341	222	229300	354600	Tyrone	317	329	224	224	112	112	134	140	426	426	172	190	194	196	142	142	117	121	331	331	217	217	263	263	330	330	234	238	3	0.0069	0.9931
38	223	237200	334900	Fermanagh	327	327	224	224	112	112	134	134	426	426	172	190	194	196	124	134	117	121	331	331	217	219	263	263	330	330	236	238	6	0.005	0.995
40	224	237200	324800	Fermanagh	327	327	224	224	112	112	134	134	426	426	190	190	196	196	134	142	127	127	331	339	219	219	263	263	330	330	234	236	6	0.0048	0.9952
246	225	201300	361000	Fermanagh	329	329	224	224	102	112	134	134	426	426	172	172	196	196	124	134	121	121	331	331	215	225	263	263	332	332	238	238	2	0.0055	0.9945
247	226	227500	341100	Fermanagh	327	327	228	228	126	126	134	134	426	426	188	192	194	194	142	142	121	127	331	331	217	219	261	263	330	330	234	238	3	0.0078	0.9922
333	227	238500	341300	Fermanagh	317	327	224	224	112	112	134	140	426	426	190	192	196	196	124	142	127	127	331	331	217	219	263	263	330	330	236	238	6	0.005	0.995
58	228	238000	341000	Fermanagh	327	329	224	224	112	112	134	134	0	0	188	192	194	196	124	142	121	123	331	331	215	215	263	263	330	332	234	238	6	0.0066	0.9934
68	229	234900	338800	Fermanagh	317	329	222	224	102	102	134	140	426	426	172	192	196	196	142	142	121	121	331	343	213	217	263	263	330	330	234	238	1	0.0083	0.9917
84	230	220300	345400	Fermanagh	325	327	218	224	112	112	134	134	426	426	172	192	194	196	124	124	127	127	331	339	217	219	261	263	328	330	236	236	6	0.0233	0.9767
203	231	227200	328500	Fermanagh	327	327	224	224	102	112	134	134	426	426	190	190	194	196	142	142	115	127	331	331	215	219	261	263	332	332	234	236	2	0.0051	0.9949
262	232	217000	339000	Fermanagh	327	327	224	224	112	112	134	134	426	428	172	172	196	196	134	142	121	121	331	331	215	217	263	263	332	332	234	236	2	0.0059	0.9941
269	233	237300	332000	Fermanagh	325	327	224	224	112	112	134	134	426	428	172	190	194	196	124	142	121	127	331	331	217	217	261	261	330	332	234	236	8	0.0126	0.9874
281	234	226500	345400	Fermanagh	327	327	224	224	102	112	134	134	426	426	172	192	194	196	124	134	121	127	331	343	217	219	263	263	330	330	234	236	6	0.005	0.995
274	235	231000	348000	Fermanagh	317	327	224	224	102	112	134	140	426	426	190	190	194	196	124	134	127	127	331	339	215	219	263	263	330	332	236	238	6	0.0059	0.9941
291	236	245600	342800	Fermanagh	317	327	224	224	112	112	134	134	426	430	190	192	194	196	124	134	117	121	331	339	217	219	261	261	330	330	238	238	8	0.0052	0.9948
300	237	223400	365500	Fermanagh	327	327	222	224	112	112	134	140	426	426	172	192	196	196	124	142	117	123	331	331	215	219	263	263	330	332	236	236	6	0.009	0.991
403	238	236200	346100	Fermanagh	317	327	218	228	102	112	134	134	426	426	192	192	194	194	142	142	117	121	331	331	217	217	261	263	330	332	234	234	7	0.0051	0.9949
372	239	233100	346600	Fermanagh	317	327	218	224	112	112	134	140	426	426	172	172	194	194	124	134	121	121	331	331	215	217	263	263	330	332	238	238	3	0.0068	0.9932
406	240	238300	338100	Fermanagh	327	327	224	224	112	112	134	140	426	430	172	172	194	194	142	142	117	117	331	339	215	215	261	263	330	332	236	236	12	0.0199	0.9801
377	241	231300	340800	Fermanagh	317	327	222	228	112	112	134	134	426	426	190	190	194	196	134	142	117	117	331	331	219	219	263	263	326	332	234	236	7	0.0081	0.9919
378	242	211300	336500	Fermanagh	327	329	224	228	112	112	134	134	426	426	172	188	194	196	124	136	127	127	331	331	215	215	263	263	328	332	234	234	6	0.0128	0.9872
379	243	238300	330700	Fermanagh	327	327	224	226	112	112	134	134	426	426	172	190	194	196	124	136	121	123	331	335	213	215	261	263	328	332	236	238	6	0.178	0.822
380	244	277500	333500	Fermanagh	327	329	222	224	102	112	134	134	424	426	172	192	194	196	124	134	121	127	331	331	217	217	261	263	330	332	236	238	8	0.0121	0.9879
45	245	290900	353800	Armagh	327	327	224	228	102	102	134	134	426	426	172	190	196	196	124	134	121	127	331	331	215	217	263	263	328	330	234	238	1	0.005	0.995
138	246	280100	349100	Armagh	317	329	222	228	112	112	134	134	426	430	192	192	194	196	134	142	117	127	331	331	215	225	261	263	328	330	236	236	4	0.0142	0.9859
65	247	289500	323900	Armagh	327	327	224	228	112	112	134	134	424	426	190	192	194	196	134	142	117	121	331	351	217	219	261	263	330	330	234	236	8	0.0272	0.9728
142	248	311300	357200	Armagh	323	329	224	224	112	112	134	134	428	430	172	192	194	194	124	134	117	127	331	351	217	217	261	263	330	330	236	238	8	0.0357	0.9643
71	249	303700	345500	Armagh	327	329	222	222	112	112	134	134	426	426	172	190	194	196	124	124	117	117	331	339	215	217	263	263	330	332	238	238	7	0.006	0.994
146	250	296900	347800	Armagh	327	329	222	228	112	112	134	134	426	426	172	172	194	196	124	124	121	127	331	331	215	217	263	263	330	332	238	238	3	0.0051	0.9949
147	251	278800	351500	Armagh	327	329	218	224	112	112	134	140	426	426	172	190	194	194	124	134	121	121	331	331	217	217	263	263	330	332	236	238	3	0.0069	0.9931
220	252	311300	358500	Armagh	327	327	218	222	112	112	134	134	426	426	172	192	192	194	124	142	117	127	331	331	213	217	263	263	326	330	236	236	3	0.0463	0.9537
303	253	280200	338600	Armagh	327	327	218	224	112	112	134	134	426	426	190	192	194	194	136	142	117	121	331	351	217	217	263	263	328	332	234	234	7	0.0401	0.9599
306	254	300700	340300	Armagh	327	327	224	228	102	112	134	134	426	426	172	190	194	194	124	124	117	121	331	335	217	217	263	263	330	332	234	234	2	0.005	0.995
235	255	298100	344700	Armagh	321	327	224	224	112	112	134	134	426	426	172	190	194	196	124	142	117	117	351	351	217	217	263	263	330	332	234	236	7	0.0809	0.9191
327	256	294000	354100	Armagh	317	329	224	228	112	112	134	134	426	426	172	172	194	194	124	132	117	117	331	351	215	217	263	263	330	332	234	234	7	0.0334	0.9666
336	257	297600	318700	Armagh	327	327	224	224	112	112	134	134	426	426	192	192	194	196	124	142	121	121	331	351	217	217	263	263	330	332	234	236	6	0.0093	0.9907
338	258	300800	404800	Armagh	327	327	224	224	112	112	134	134	426	428	172	190	194	196	124	134	117	123	331	351	217	225	261	263	330	332	234	236	8	0.029	0.971
9951	259	277200	343300	Armagh	317	327	224	228	102	112	134	134	426	428	172	192	194	194	142	142	117	117	331	339	217	217	263	263	330	332	236	238	7	0.0097	0.9903
77	260	286400	346600	Armagh	327	327	222	224	112	112	134	140	426	426	172	192	194	196	124	142	117	121	331	351	215	217	261	263	330	330	238	238	3	0.0135	0.9865
82	261	303200	342500	Armagh	323	327	224	228	102	112	134	134	426	426	190	192	196	196	142	142	117	127	331	339	213	217	261	263	330	330	234	236	8	0.0085	0.9915
263	262	280600	347400	Armagh	317	329	224	226	112	112	140	140	428	428	190	190	194	194	124	142	117	121	331	331	217	217	263	263	324	324	236	236	12	0.432	0.5679
343	263	283000	341000	Armagh	323	323	224	224	112	112	134	134	426	426	190	192	194	196	134	134	117	121	331	331	217	217	263	263	324	332	234	238	7	0.0515	0.9486
273	264	296000	342500	Armagh	327	327	224	224	112	112	134	134	0	0	190	192	194	196	124	142	121	121	331	331	213	213	263	263	0	0	236	236	6	0.0178	0.9822
292	265	295800	342000	Armagh	321	329	224	226	112	112	134	134	426	426	172	184	196	196	124	124	117	117	339	351	215	217	263	263	326	332	234	238	7	0.2599	0.7402
293	266	285000	353500	Armagh	325	327	224	224	102	112	134	134	426	426	172	192	194	196	124	142	117	117	331	331	217	219	263	263	332	332	234	238	7	0.0094	0.9906
402	267	280495	326803	Armagh	325	327	222	224	102	112	134	134	426	430	190	192	194	196	134	142	117	121	331	347	215	217	261	263	330	332	234	234	7	0.0146	0.9855
14B02019	268	286900	304585	Monaghan	317	327	224	228	112	112	134	134	426	426	172	190	194	196	134	142	115	121	335	335	213	217	261	261	326	326	236	238	8	0.0352	0.9648
14B02825	269	0	0	Monaghan	317	327	224	224	112	112	134	134	426	428	190	192	194	196	134	142	121	127	331	331	217	217	263	263	330	332	236	236	12	0.0061	0.9939
14B02324	270	284063	325512	Monaghan	327	327	224	228	100	100	134	134	426	428	190	192	194	196	142	142	117	121	331	339	215	217	263	263	332	332	234	236	2	0.0133	0.9867
14B02630	271	260685	339461	Monaghan	323	329	224	224	112	112	134	134	428	430	172	192	194	196	124	124	117	127	335	351	217	225	261	263	330	332	236	238	8	0.0359	0.9641
14B03403	272	283702	325441	Monaghan	317	327	224	224	102	112	134	134	426	426	172	190	194	194	124	124	121	127	331	339	215	217	261	263	332	332	234	238	2	0.0056	0.9944
14B02642	273	261763	338631	Monaghan	327	327	224	224	112	112	134	134	428	428	172	192	192	196	134	134	123	127	335	339	213	225	263	263	328	330	236	238	6	0.0887	0.9113
14B03526	274	261208	341065	Monaghan	317	327	222	224	102	112	134	140	426	426	188	192	192	196	124	134	121	127	331	339	215	215	263	263	330	330	236	236	4	0.0111	0.989
14B03527	275	261208	341065	Monaghan	327	327	224	228	112	112	134	140	426	426	188	190	196	196	134	142	121	121	331	339	213	219	263	263	330	330	234	236	6	0.007	0.993
14B03378	276	288818	312191	Monaghan	317	327	224	224	112	112	134	134	426	426	172	190	196	196	124	134	121	127	331	339	219	219	263	263	328	330	234	238	6	0.006	0.994
14B03408	277	226558	298516	Monaghan	327	329	224	224	102	112	134	140	426	426	172	172	194	196	124	142	117	121	331	331	217	217	263	263	330	330	234	238	3	0.0063	0.9937
14B02816	278	226959	299594	Cavan	327	327	224	224	112	112	140	140	426	428	190	190	196	196	124	124	121	121	331	339	217	217	263	263	330	330	236	238	6	0.006	0.994
14B02793	279	245483	312113	Cavan	327	327	224	224	102	112	134	134	426	426	172	192	194	196	134	134	115	121	335	335	217	219	263	263	330	332	236	236	2	0.006	0.994
14B02822	280	246891	304114	Cavan	327	327	224	226	112	112	134	134	426	426	190	192	196	196	124	134	127	127	331	331	217	225	263	263	332	332	234	236	6	0.0346	0.9654
14B02829	281	0	0	Cavan	321	327	224	228	112	112	134	134	426	426	172	188	194	194	134	134	121	121	331	335	215	215	263	263	330	330	238	238	3	0.0068	0.9933
14B02846	282	252821	295440	Cavan	327	329	224	224	112	112	134	134	426	428	190	190	196	196	124	134	121	121	331	339	213	217	261	261	330	332	234	238	8	0.0066	0.9934
14B02973	283	247853	303580	Cavan	327	327	222	224	112	112	134	140	426	430	192	192	194	194	124	124	117	127	331	331	219	225	261	263	328	332	234	236	6	0.0102	0.9898
14B02819	284	244877	311898	Cavan	325	327	224	224	112	112	134	134	426	426	172	190	196	196	132	134	121	121	331	331	215	217	263	263	330	332	238	238	6	0.0099	0.9902
14B02827	285	244858	316942	Cavan	327	329	224	224	112	112	134	134	426	430	190	192	192	194	142	142	119	121	331	335	217	217	261	263	328	332	238	238	12	0.0598	0.9402
14B03432	286	227658	299443	Cavan	317	329	224	224	102	112	134	134	426	428	172	172	194	196	134	134	121	127	331	331	213	215	263	263	332	332	236	238	2	0.0115	0.9885
14B02964	287	226558	298516	Cavan	327	327	224	224	102	112	134	134	426	426	190	192	194	196	124	138	121	127	331	339	215	215	263	263	330	330	234	238	6	0.0431	0.9569
14B02961	288	284497	249156	Cavan	327	327	224	228	112	112	134	134	426	428	192	192	194	196	124	134	121	127	335	339	217	219	257	263	328	330	234	236	6	0.0213	0.9787
14B01948	289	275344	246765	Meath	323	327	222	224	112	112	134	134	426	428	190	192	194	196	124	134	127	127	331	339	215	215	263	263	330	330	234	234	6	0.0058	0.9942
14B02633	290	0	0	Meath	317	327	224	224	112	112	134	140	426	426	192	192	196	196	124	134	121	127	331	331	225	225	261	263	330	332	236	238	4	0.006	0.994
14B02815	291	294592	264026	Meath	317	317	224	228	112	112	134	134	426	426	172	192	194	194	134	134	117	127	331	331	217	225	263	263	328	328	234	236	4	0.0191	0.9809
14B02823	292	276672	248953	Meath	317	327	224	224	112	112	134	140	426	426	172	190	194	194	132	134	117	121	331	339	215	217	263	263	330	332	234	238	3	0.0097	0.9903
14B02817	293	0	0	Meath	317	327	218	224	112	112	134	134	426	426	172	192	194	196	124	134	117	127	331	331	217	219	263	263	328	330	234	238	3	0.007	0.993
14B02965	294	275650	246111	Meath	317	327	224	224	102	112	134	134	426	426	172	172	194	194	132	134	119	127	331	335	217	225	263	263	330	332	236	236	3	0.0727	0.9272
14B02637	295	282159	285707	Meath	327	329	224	228	102	112	134	134	426	426	190	192	196	196	124	134	121	127	331	335	217	219	261	263	330	332	234	238	2	0.004	0.996
14B03643	296	293822	280061	Meath	327	327	224	228	112	112	134	134	426	428	172	192	194	196	124	134	117	121	331	335	217	217	261	263	330	332	234	238	8	0.005	0.995
14B03412	297	287099	292090	Meath	327	327	224	224	112	112	134	134	426	428	172	192	194	194	124	134	117	117	331	331	217	217	261	261	332	332	238	238	8	0.0061	0.9939
14B03509	298	288034	261607	Meath	327	327	218	224	112	112	134	134	424	428	192	192	194	194	124	134	117	127	347	347	215	217	261	263	330	332	234	238	8	0.0377	0.9624
14B03524	299	281474	285114	Meath	317	329	224	228	112	112	134	134	426	428	172	192	194	194	124	134	121	127	331	335	213	215	263	263	330	330	234	236	4	0.0111	0.989
14B03641	300	285427	291039	Meath	317	327	224	224	112	112	134	134	426	426	172	172	194	194	124	134	121	127	331	335	215	217	261	261	330	330	236	238	3	0.0072	0.9929
14B03508	301	284883	292262	Meath	327	327	224	224	112	112	134	134	426	426	192	192	192	194	124	134	117	117	331	351	217	219	261	263	330	332	234	236	7	0.0216	0.9784
14B03507	302	217949	248643	Meath	323	327	222	224	112	112	134	134	426	426	192	192	194	196	124	124	117	121	331	347	213	213	263	263	330	330	234	234	6	0.0152	0.9848
14B02028	303	223869	242434	Westmeath	317	327	224	224	112	112	134	134	426	426	172	192	194	194	124	134	115	117	331	331	217	217	263	263	328	330	234	238	3	0.008	0.992
14B02792	304	219908	247152	Westmeath	325	327	224	228	112	112	134	134	426	430	190	190	196	196	134	142	121	127	331	335	215	217	263	263	330	330	234	236	6	0.0088	0.9912
14B02491	305	221815	241686	Westmeath	317	317	224	224	112	112	134	134	426	426	186	190	196	196	124	134	121	127	331	331	215	215	263	263	330	330	236	236	4	0.0113	0.9888
14B02805	306	220207	250862	Westmeath	317	317	224	224	112	112	134	134	426	426	172	190	194	196	124	124	117	127	331	331	217	217	263	263	330	330	234	234	4	0.0052	0.9948
14B02882	307	223237	242429	Westmeath	317	317	224	224	112	112	134	134	426	430	172	190	194	196	124	124	121	127	331	331	215	217	263	263	330	330	234	234	4	0.0056	0.9944
14B02804	308	222045	246780	Westmeath	327	327	224	224	112	112	134	134	426	430	184	190	196	196	134	142	123	127	331	340	215	215	257	263	330	330	234	236	6	0.0943	0.9057
14B02883	309	219706	253042	Westmeath	327	327	224	224	112	112	134	134	426	430	190	192	194	196	124	142	117	117	331	331	215	217	261	263	330	330	234	238	8	0.005	0.995
14B02806	310	210674	239914	Westmeath	327	327	224	224	112	112	134	134	426	428	172	192	194	196	124	124	121	127	331	339	215	217	261	263	330	330	236	236	6	0.0071	0.9929
14B03394	311	231807	239324	Westmeath	317	327	218	224	102	102	134	134	426	426	190	190	194	194	124	134	117	121	335	339	215	225	263	263	328	330	236	236	2	0.0131	0.9869
14B02960	312	231910	237036	Westmeath	323	327	224	224	112	112	134	134	426	426	190	192	196	196	124	134	121	127	331	331	215	217	261	263	328	330	234	234	6	0.0052	0.9948
14B02957	313	229568	239378	Westmeath	317	327	224	224	102	124	134	140	428	428	186	192	196	196	134	134	121	127	331	340	217	217	261	263	332	332	236	238	5	0.0849	0.9151
14B02879	314	210868	255588	Westmeath	317	329	224	224	112	112	134	134	426	428	190	192	196	196	132	134	121	123	331	331	215	219	261	263	330	330	234	236	4	0.0097	0.9903
14B01950	315	205089	275113	Longford	327	327	224	224	112	112	134	134	426	426	190	190	194	196	134	134	117	121	331	339	215	217	261	263	330	332	236	238	6	0.005	0.995
14B02891	316	227047	263448	Longford	327	327	224	224	102	112	134	134	426	426	172	190	196	196	124	134	117	121	331	335	215	215	263	263	330	330	234	236	6	0.005	0.995
14B02807	317	225560	262981	Longford	317	327	224	228	112	124	134	134	426	426	172	190	194	196	124	124	127	127	331	331	215	217	263	263	328	330	234	238	4	0.0135	0.9865
14B02809	318	223313	262419	Longford	327	327	218	224	102	112	134	134	426	428	172	190	194	196	124	124	121	123	331	331	215	225	261	263	330	330	234	238	6	0.0079	0.9921
14B02885	319	229485	269779	Longford	327	327	218	224	112	112	134	134	426	426	190	192	196	196	124	134	123	127	331	331	215	219	263	263	328	328	234	238	6	0.0089	0.9911
14B03392	320	227605	267731	Longford	327	327	224	224	112	112	134	134	0	0	192	192	194	194	134	134	117	117	331	331	219	225	261	261	332	332	234	236	7	0.0072	0.9928
14B03400	321	233464	286950	Longford	327	327	224	224	112	112	134	134	426	426	172	192	194	194	124	134	117	121	331	331	215	217	263	263	330	332	236	238	3	0.0058	0.9942
14B03467	322	222119	264183	Longford	317	327	218	224	112	112	134	134	426	426	192	192	194	196	134	134	117	121	331	331	215	225	261	263	328	330	234	236	4	0.0082	0.9919
14B02878	323	216054	223668	Longford	327	327	224	228	102	112	134	134	426	426	172	190	194	196	124	134	121	121	331	331	219	219	263	263	328	332	234	236	2	0.0059	0.9941
14B02495	324	260265	233755	Offaly	327	327	224	224	102	112	134	134	428	430	190	190	194	194	134	134	121	121	331	331	215	217	257	261	330	330	234	234	12	0.0146	0.9854
14B02802	325	0	0	Offaly	327	327	224	224	112	112	134	134	426	428	192	192	194	196	124	134	127	127	331	339	217	219	263	263	330	332	234	236	6	0.0051	0.9949
14B02323	326	216442	223608	Offaly	317	317	224	224	112	112	134	134	426	428	190	190	194	196	124	134	127	127	331	331	217	219	263	263	330	330	236	238	4	0.006	0.994
14B02343	327	259003	220252	Offaly	317	327	224	228	112	112	134	134	426	426	190	190	194	196	134	134	115	127	331	331	217	219	263	263	332	332	234	236	2	0.005	0.995
14B02339	328	0	0	Offaly	317	317	224	224	112	112	134	134	428	428	192	192	194	196	134	134	121	127	331	331	219	225	263	263	332	332	236	238	4	0.007	0.993
14B02810	329	0	0	Offaly	317	327	224	228	112	112	134	134	418	418	184	190	194	194	124	124	121	127	331	331	217	219	261	261	330	330	234	236	8	0.0755	0.9245
14B02887	330	0	0	Offaly	327	327	224	228	112	112	134	134	426	428	190	192	196	196	124	134	127	127	331	339	213	219	263	263	330	332	238	238	6	0.006	0.994
14B02526	331	275804	232221	Kildare	317	317	224	224	112	112	134	140	426	426	172	172	194	194	134	142	117	127	331	331	215	215	263	263	330	332	234	236	4	0.0105	0.9895
14B02750	332	277103	230737	Kildare	317	317	224	224	112	124	134	134	426	428	190	192	194	196	134	134	115	127	331	331	215	215	263	263	330	332	236	236	4	0.0174	0.9826
14B02748	333	277867	228698	Kildare	317	317	218	224	112	112	134	134	426	426	192	192	196	196	124	134	127	127	331	331	215	217	263	263	330	330	236	236	4	0.0056	0.9944
14B02749	334	270383	238598	Kildare	327	327	224	224	102	124	134	134	426	426	172	192	196	196	134	134	121	121	331	335	213	215	263	263	330	330	234	238	1	0.0111	0.989
14B03518	335	275736	232126	Kildare	317	327	224	228	112	112	134	134	426	428	192	192	196	196	124	124	117	127	331	335	217	217	261	263	330	332	236	238	8	0.005	0.995
14B02747	336	265906	239466	Kildare	317	317	224	228	112	112	134	134	426	426	192	192	196	196	124	134	117	121	331	335	217	225	263	263	330	332	236	236	4	0.006	0.994
14B03447	337	269965	237502	Kildare	321	327	218	224	112	112	134	140	426	426	172	192	194	194	124	124	121	127	331	339	215	219	261	263	330	330	236	236	3	0.0132	0.9868
14B03448	338	270801	240765	Kildare	317	327	218	218	112	112	134	134	426	426	190	192	194	196	134	142	121	127	335	335	213	219	261	263	330	332	234	234	2	0.007	0.993
14B03519	339	295796	213506	Kildare	327	327	218	224	112	112	134	140	426	428	192	192	194	196	134	134	127	127	331	351	215	217	261	261	330	330	232	234	8	0.0223	0.9778
14B03926	340	294607	215809	Kildare	329	331	224	224	112	112	134	134	428	428	192	192	194	194	124	124	121	121	331	351	213	215	261	263	330	330	236	236	12	0.1159	0.8842
14B03924	341	269381	230171	Kildare	317	317	224	224	112	112	134	134	426	428	190	192	194	196	124	134	117	127	331	355	217	217	261	261	330	330	234	236	8	0.0102	0.9898
14B02751	342	293772	212970	Kildare	323	327	218	224	112	112	134	134	426	426	192	192	194	196	134	134	121	127	331	335	215	217	263	263	332	332	234	236	2	0.0051	0.9949
14B03928	343	275804	232221	Kildare	317	329	224	224	112	112	134	140	428	430	192	192	194	196	124	124	115	121	331	331	213	215	261	263	330	332	234	236	4	0.0122	0.9878
14B02750C	344	221442	192561	Kildare	317	317	224	224	112	124	134	134	426	428	192	192	194	196	132	134	115	127	331	331	215	215	263	263	330	332	236	236	4	0.0278	0.9722
14B01900	345	243480	188700	Laois	317	317	228	228	102	102	140	140	426	430	184	192	194	196	124	134	121	121	331	331	215	217	263	263	330	330	234	234	1	0.0088	0.9912
BA12	346	244034	175171	Laois	327	327	224	224	112	112	134	134	426	426	190	192	196	196	124	142	121	123	331	331	213	215	261	261	330	332	236	236	6	0.0096	0.9904
14B02346	347	229628	175554	Laois	327	331	224	224	102	112	134	134	426	426	172	192	196	196	134	134	117	127	331	339	217	217	261	263	330	332	234	234	8	0.01	0.99
14B02485	348	222798	188123	Laois	317	317	224	224	102	112	134	140	426	430	172	192	192	194	124	124	117	127	331	331	215	219	261	263	330	330	234	234	4	0.0127	0.9873
14B03273	349	258195	200311	Laois	317	321	218	218	112	112	140	140	426	426	192	192	194	196	132	134	121	127	339	343	217	217	261	263	332	332	236	236	5	0.026	0.9741
14B03421	350	231324	189946	Laois	317	327	224	224	112	112	134	134	426	426	172	192	194	194	124	124	117	121	331	339	217	219	261	263	330	330	236	236	3	0.0081	0.992
14B03272	351	242435	205215	Laois	323	323	224	228	112	112	134	140	426	428	172	190	194	196	124	134	117	127	331	331	215	217	261	263	330	332	234	238	8	0.0082	0.9919
14B03492	352	241146	204670	Laois	325	327	218	224	112	112	134	140	424	426	172	184	194	194	124	134	115	115	331	351	215	217	263	263	330	330	234	234	3	0.2291	0.771
14B03471	353	301124	178107	Laois	327	327	224	228	112	112	134	134	426	426	172	190	194	194	124	134	115	121	331	331	215	219	261	263	330	332	234	238	2	0.005	0.995
14B01940	354	302322	167213	Wicklow	317	329	224	224	112	124	134	140	426	428	190	192	196	196	124	134	119	121	331	335	215	219	261	263	330	332	234	238	4	0.0431	0.9569
14B01943	355	0	0	Wicklow	317	317	222	228	102	102	134	134	418	426	192	192	196	196	134	134	115	121	331	331	217	219	261	261	330	330	238	238	1	0.0101	0.9899
14B01945	356	301530	206847	Wicklow	317	317	228	228	112	112	134	134	426	426	192	192	194	196	134	134	127	127	331	339	213	215	263	263	332	332	234	238	4	0.0066	0.9934
14B02836	357	311695	175790	Wicklow	317	327	224	224	112	112	134	134	426	428	172	172	194	194	124	124	121	127	331	331	215	217	261	263	330	330	236	238	3	0.008	0.9921
14B03280	358	300206	205907	Wicklow	317	327	224	224	112	112	134	134	418	428	192	192	194	194	134	134	127	127	331	331	215	219	263	263	330	330	234	236	4	0.0154	0.9846
14B02837	359	299690	188084	Wicklow	327	327	224	224	112	112	134	140	426	426	192	192	194	194	124	124	117	117	331	331	213	217	261	261	330	332	236	238	8	0.0091	0.9909
14B03282	360	300745	211419	Wicklow	317	317	224	224	112	124	134	134	426	426	186	192	194	196	124	124	119	127	331	351	215	217	263	263	326	330	234	238	4	0.2134	0.7867
14B02833	361	300285	207139	Wicklow	317	323	224	224	112	112	134	134	426	428	172	186	196	196	124	134	119	121	331	355	213	215	263	263	330	332	234	238	4	0.1034	0.8967
14B02835	362	329103	209142	Wicklow	323	327	224	224	102	112	134	134	426	428	192	192	194	196	124	124	123	127	339	355	217	217	261	263	330	332	238	238	8	0.0116	0.9884
14B03486	363	313954	181094	Wicklow	317	317	224	224	112	112	134	140	426	426	190	192	194	194	124	134	117	121	331	340	215	219	261	263	326	330	234	238	4	0.0236	0.9765
14B03289	364	296484	183074	Wicklow	323	331	224	228	112	112	134	134	424	424	190	192	196	198	124	132	121	121	331	335	215	217	261	263	330	330	236	238	8	0.2522	0.7477
14B03389	365	313954	181094	Wicklow	317	327	224	224	112	112	134	134	426	426	172	192	196	196	134	134	123	127	331	351	215	217	257	261	328	330	236	236	4	0.1232	0.8768
14B03402	366	296975	186409	Wicklow	317	317	224	224	112	124	134	134	428	428	192	192	196	196	124	124	121	127	331	335	215	217	263	263	328	330	238	238	4	0.0157	0.9843
14B03446	367	316940	176163	Wicklow	321	329	224	224	112	112	134	134	418	428	192	192	196	196	124	134	127	127	331	351	213	219	261	263	330	330	236	236	4	0.1215	0.8784
14B03529	368	316061	178748	Wicklow	327	327	224	228	112	112	134	134	426	426	190	192	194	194	132	134	121	127	331	348	215	217	263	263	328	330	238	238	3	0.03	0.97
14B03520	369	317876	178799	Wicklow	321	321	224	224	112	124	134	134	426	426	172	190	194	196	124	124	117	127	331	331	215	219	261	261	330	330	236	238	8	0.0332	0.9668
14B03532	370	316940	176163	Wicklow	317	327	224	228	112	112	134	140	426	426	172	190	194	196	132	132	115	127	331	331	217	219	261	263	330	332	238	238	3	0.0108	0.9892
14B03436	371	316595	178448	Wicklow	317	321	224	224	112	112	134	140	426	428	184	192	194	196	124	124	115	127	331	343	215	217	261	263	330	330	234	238	4	0.0163	0.9838
14B03521	372	316721	178413	Wicklow	317	317	224	224	102	124	134	134	426	426	172	172	196	196	124	134	117	121	331	331	215	217	261	263	326	330	234	238	1	0.0206	0.9794
14B03523	373	316061	178748	Wicklow	321	321	224	224	112	112	134	134	426	426	184	190	194	196	124	134	115	127	331	343	217	217	261	261	330	330	236	236	8	0.0299	0.9701
14B03530	374	319751	188111	Wicklow	317	321	224	224	112	124	134	134	426	426	184	190	194	198	124	124	117	127	335	351	215	215	263	263	328	330	234	238	4	0.3133	0.6866
14B03908	375	255150	166749	Wicklow	317	317	224	228	112	112	134	140	426	426	188	192	194	198	134	134	119	121	331	340	215	217	261	263	330	330	234	238	5	0.1449	0.855
14B01951	376	250942	156062	Kilkenny	323	323	224	224	112	112	134	140	426	426	172	172	194	194	124	124	127	127	331	331	217	217	261	263	330	330	236	238	3	0.0108	0.9892
BA16	377	250942	156062	Kilkenny	327	327	222	224	112	112	134	134	428	430	172	192	196	196	124	134	117	121	331	331	217	217	261	261	330	330	234	238	8	0.0054	0.9946
BA20	378	263970	130942	Kilkenny	317	327	224	228	112	112	134	134	426	428	172	172	194	194	134	134	121	121	331	335	217	219	261	263	328	330	236	236	3	0.0142	0.9859
14B02493	379	247709	131328	Kilkenny	317	327	228	228	102	112	134	134	426	426	172	184	194	194	124	142	115	117	331	339	217	217	263	263	330	330	234	238	3	0.011	0.9891
14B03302	380	260695	157725	Kilkenny	317	321	224	228	102	102	134	134	426	428	184	190	194	194	134	134	121	127	331	331	215	217	263	263	330	330	234	234	1	0.0115	0.9885
14B02628	381	261676	157617	Kilkenny	327	329	222	224	112	112	134	134	424	426	190	192	194	196	124	134	127	127	331	331	215	215	261	261	330	330	236	238	8	0.0114	0.9886
14B02627	382	267292	171565	Kilkenny	327	327	224	224	112	112	134	134	426	428	172	192	194	194	124	134	115	121	331	348	215	215	261	263	330	332	234	238	3	0.0224	0.9776
14B01941	383	272527	176617	Carlow	327	327	222	224	124	124	134	140	424	424	172	192	194	196	124	134	121	121	331	331	217	219	261	263	330	332	236	236	12	0.1907	0.8094
BA09	384	272527	176617	Carlow	317	331	224	224	112	112	140	140	426	426	184	190	196	196	134	134	121	127	331	347	213	217	261	263	330	330	234	238	5	0.0582	0.9418
BA10	385	0	0	Carlow	317	317	224	224	112	112	134	140	426	428	184	190	196	196	134	134	123	127	331	347	215	219	261	263	326	330	234	236	4	0.0604	0.9396
14B02631	386	280572	176869	Carlow	327	327	224	224	102	112	134	134	0	0	172	172	194	196	124	124	121	127	331	343	215	219	261	263	326	328	234	236	6	0.0176	0.9824
14B02641	387	276965	159289	Carlow	317	321	218	228	112	112	140	140	424	424	192	192	194	196	124	134	119	121	351	351	215	217	257	257	332	332	236	236	5	0.5362	0.4638
14B03295	388	287959	179454	Carlow	317	327	224	228	102	112	134	134	426	428	172	192	194	194	124	134	121	121	331	331	215	215	261	263	330	330	238	238	3	0.0056	0.9944
14B02629	389	283989	181121	Carlow	317	329	224	224	102	112	134	140	426	428	172	190	194	194	124	124	115	121	331	331	215	217	261	263	326	330	234	236	12	0.0167	0.9834
14B02635	390	287404	184963	Carlow	327	329	218	224	112	112	134	140	428	428	184	192	194	194	124	134	115	121	331	339	217	217	263	263	330	332	234	236	12	0.019	0.9811
14B02638	391	287404	184963	Carlow	329	331	224	224	112	112	134	140	424	430	184	192	196	196	124	124	119	127	331	351	217	217	261	261	328	330	234	236	8	0.3689	0.6311
14B02632	392	285665	169401	Carlow	327	331	224	224	102	112	140	140	424	426	192	192	194	196	124	134	119	121	348	351	217	217	261	261	330	332	234	234	5	0.2773	0.7228
14B03512	393	276965	159289	Carlow	329	331	224	224	102	112	134	134	426	426	184	190	194	194	124	124	117	127	331	351	217	219	263	263	330	332	234	238	7	0.0528	0.9472
14B03291	394	0	0	Carlow	317	331	224	228	112	112	134	134	424	426	172	190	194	194	132	134	117	121	331	331	213	215	261	263	330	332	234	238	3	0.1006	0.8994
14B01955	395	302596	133226	Wexford	317	323	224	228	112	124	134	134	426	426	172	192	194	196	124	124	117	127	331	351	213	217	261	263	330	330	234	238	8	0.0616	0.9384
14B02636	396	302899	131630	Wexford	323	327	228	228	112	124	134	134	426	426	172	192	196	196	124	124	127	127	331	331	217	217	261	261	330	330	234	236	8	0.0106	0.9895
14B02643	397	282482	137531	Wexford	317	327	218	224	112	124	134	140	426	426	192	192	196	196	134	134	121	121	331	331	217	217	261	263	326	330	234	236	5	0.0162	0.9838
14B02841	398	322521	162206	Wexford	319	327	224	228	112	112	134	134	418	424	172	190	196	196	124	134	115	127	347	347	217	217	261	263	330	330	238	238	8	0.1331	0.8669
14B02843	399	318249	150897	Wexford	317	327	224	228	102	112	134	134	424	426	190	190	194	196	134	134	121	127	331	331	215	217	263	263	330	332	234	236	2	0.0097	0.9903
14B02752	400	283773	136901	Wexford	319	327	224	228	102	112	134	140	424	426	184	192	194	196	132	134	117	127	331	351	213	217	257	263	330	332	234	234	5	0.2946	0.7054
14B02756	401	284477	124421	Wexford	317	329	224	228	112	112	134	134	424	426	172	192	194	196	124	124	127	127	339	339	215	219	261	263	330	332	234	238	4	0.0141	0.986
14B03285	402	282281	111372	Wexford	327	327	224	224	112	112	134	140	426	426	172	172	194	196	142	142	121	127	331	331	215	215	261	263	330	330	238	238	3	0.0062	0.9938
14B03292	403	277506	105866	Wexford	317	327	224	224	112	112	134	134	426	426	172	192	194	194	124	144	117	127	339	339	215	217	263	263	330	330	238	238	3	0.0853	0.9147
14B03294	404	293271	134338	Wexford	317	327	224	224	102	112	134	134	426	426	172	172	194	196	124	134	121	127	331	351	215	215	263	263	330	330	234	236	4	0.0148	0.9852
14B03286	405	194837	202959	Wexford	317	317	224	224	112	112	134	134	426	426	172	192	194	196	124	124	117	117	331	331	213	217	263	263	330	332	234	236	7	0.0097	0.9903
14B01901	406	221427	160294	Tipperary	317	317	224	224	112	112	134	140	426	426	192	192	194	196	124	134	121	121	331	331	215	217	263	263	330	330	234	238	4	0.005	0.995
14B01909	407	226319	156298	Tipperary	317	317	224	224	102	112	134	134	426	426	184	192	196	196	124	124	121	121	331	335	215	217	263	263	330	330	236	236	4	0.008	0.992
14B02873	408	206338	151569	Tipperary	317	317	224	228	112	112	134	134	418	428	172	172	194	196	124	134	117	121	331	348	215	219	261	263	330	332	238	238	4	0.0872	0.9128
14B02351	409	206807	152619	Tipperary	327	327	218	224	104	112	134	140	426	426	172	192	194	194	124	134	117	121	331	339	217	217	257	257	328	330	234	236	3	0.234	0.766
14B02814	410	220158	162501	Tipperary	317	323	224	224	112	112	134	134	426	430	172	190	194	196	134	142	121	127	331	335	217	217	261	263	330	332	234	236	8	0.0077	0.9924
14B02895	411	196945	128860	Tipperary	317	317	224	224	102	112	134	140	426	426	172	192	196	196	134	134	121	127	331	339	219	219	261	263	330	332	236	236	4	0.0071	0.9929
14B02355	412	203929	152674	Tipperary	317	327	224	224	102	112	134	134	426	426	172	192	194	196	124	134	115	121	339	343	217	219	261	263	330	330	234	234	1	0.0056	0.9944
14B02353	413	228447	160970	Tipperary	317	327	218	224	102	102	134	134	428	428	192	192	194	196	132	134	127	127	331	331	215	217	263	263	330	330	236	236	4	0.0101	0.9899
14B02812	414	181308	167915	Tipperary	321	323	224	228	102	112	134	134	428	428	172	172	194	194	132	134	121	121	331	331	217	219	261	263	330	330	238	238	3	0.0207	0.9793
14B02894	415	178066	168023	Tipperary	327	327	224	224	112	112	140	140	426	426	190	190	196	196	124	124	127	127	331	331	217	219	261	263	330	330	234	234	6	0.0045	0.9955
14B02344	416	205476	150631	Tipperary	325	327	224	224	112	112	134	134	426	426	172	186	196	196	124	134	121	121	331	339	215	219	261	261	326	330	234	236	6	0.0411	0.959
14B02345	417	177551	166761	Tipperary	317	317	224	228	102	112	134	134	426	426	192	192	194	196	124	134	121	127	331	339	217	219	261	263	330	330	234	236	4	0.005	0.995
14B03274	418	217060	165348	Tipperary	327	327	224	228	102	112	134	134	426	426	172	192	194	196	134	142	117	121	331	331	217	217	261	261	328	330	234	238	8	0.0062	0.9938
14B03413	419	177945	167270	Tipperary	317	317	224	228	112	112	134	134	426	426	186	192	194	196	132	134	121	127	331	339	215	217	257	261	330	332	236	238	4	0.0628	0.9371
14B02352	420	0	0	Tipperary	319	321	218	224	102	102	134	140	426	426	186	186	196	196	124	134	115	121	331	339	217	217	261	261	330	330	234	234	1	0.0803	0.9197
14B03275	421	0	0	Tipperary	321	327	224	228	102	112	134	140	426	428	172	192	194	194	124	134	117	121	331	331	215	219	263	263	330	330	236	238	3	0.0105	0.9896
14B03279	422	226319	156298	Tipperary	317	327	224	224	112	112	134	134	426	426	172	190	194	196	124	134	121	127	331	339	217	219	261	261	330	330	234	238	8	0.0051	0.9949
14B02874	423	213688	186446	Tipperary	327	327	224	228	102	102	134	134	426	426	172	192	194	194	124	124	121	123	331	351	215	217	261	261	328	330	236	238	8	0.0302	0.9698
14B03276	424	188273	141869	Tipperary	317	321	218	222	112	112	134	134	426	430	172	190	196	196	124	134	121	127	331	339	217	217	261	261	332	332	234	238	8	0.0081	0.992
14B03422	425	186738	172546	Tipperary	317	317	224	224	112	112	134	140	426	428	184	192	194	196	134	134	127	127	331	331	217	219	261	263	330	332	234	236	4	0.011	0.989
14B03736	426	214167	116185	Tipperary	327	327	218	218	102	112	134	134	426	426	190	192	196	196	134	134	115	121	331	331	217	217	261	261	328	330	234	236	8	0.0061	0.9939
14B01944	427	259513	111979	Waterford	317	317	222	224	112	112	134	134	426	430	172	190	194	196	132	132	115	121	331	331	215	217	263	263	328	328	234	234	4	0.0433	0.9567
BA01	428	259513	111979	Waterford	317	317	228	228	102	102	134	134	426	426	190	192	196	196	124	124	121	121	331	331	215	215	263	263	330	330	234	238	1	0.004	0.996
BA11	429	259513	111979	Waterford	317	317	224	224	102	112	134	134	426	430	190	192	194	196	124	134	117	121	331	343	217	217	261	261	330	332	234	234	8	0.0055	0.9945
BA15	430	259513	111979	Waterford	317	317	224	224	112	112	134	134	426	426	190	190	196	196	124	134	121	121	343	343	219	219	263	263	330	330	234	234	1	0.0041	0.9959
BA17	431	259513	111979	Waterford	317	327	224	228	102	112	134	134	426	426	172	190	194	196	124	134	121	121	331	331	217	217	261	261	330	330	234	234	8	0.0047	0.9953
BA19	432	231611	120486	Waterford	317	317	224	224	112	112	134	134	426	430	172	190	194	194	134	134	121	127	331	331	217	219	261	263	330	330	234	238	3	0.006	0.994
14B02492	433	219948	112314	Waterford	317	327	224	224	102	112	134	134	418	426	190	192	194	196	132	142	121	121	331	331	215	217	261	263	330	330	236	236	12	0.0219	0.9781
14B02499	434	219656	100531	Waterford	317	327	224	224	112	112	134	134	426	426	172	172	194	196	124	134	121	121	331	331	217	217	263	263	330	330	238	238	3	0.005	0.995
14B03281	435	216833	114672	Waterford	317	317	224	228	112	112	134	140	428	430	172	184	194	194	134	134	121	121	331	331	217	219	261	263	330	330	236	238	5	0.0187	0.9813
14B02494	436	216730	115558	Waterford	327	327	224	228	102	112	134	134	426	426	172	184	194	196	134	138	121	121	331	339	217	217	261	263	330	332	234	236	2	0.0819	0.9181
14B02496	437	0	0	Waterford	317	317	224	228	102	112	134	140	426	426	190	192	196	196	134	134	121	127	331	331	217	219	263	263	330	332	234	234	1	0.0041	0.9959
14B02832	438	0	0	Waterford	317	323	218	224	102	102	134	134	426	426	172	172	196	196	124	124	121	121	331	331	217	219	263	263	330	330	234	238	1	0.0052	0.9948
14B03304	439	217636	99872.4	Waterford	317	317	224	228	102	112	134	134	426	428	172	192	196	196	124	124	121	121	331	331	215	219	263	263	330	330	236	238	4	0.0053	0.9947
14B03373	440	221018	96133.2	Waterford	317	329	224	228	112	112	134	140	428	430	172	184	194	194	124	134	115	121	339	339	217	217	261	263	330	330	234	234	5	0.0273	0.9728
14B03380	441	129673	183844	Waterford	317	317	222	228	112	124	134	140	426	426	172	190	194	196	124	134	121	127	331	331	215	217	263	263	330	332	238	238	4	0.012	0.988
14B01915	442	0	0	Clare	317	317	224	228	112	112	134	140	428	430	172	190	194	196	134	134	115	121	331	343	217	219	263	263	328	330	234	234	5	0.0122	0.9878
14B02354	443	144349	174010	Clare	317	317	224	224	102	112	134	134	426	426	184	192	196	196	124	134	121	121	331	339	215	217	261	263	330	330	236	236	4	0.009	0.991
14B02813	444	124718	178066	Clare	317	317	224	228	112	112	134	134	426	426	172	192	194	194	134	134	117	117	331	343	215	217	261	263	330	330	234	236	4	0.0081	0.9919
14B02350	445	128623	183917	Clare	317	317	224	224	102	112	134	140	426	426	192	192	194	196	124	134	121	127	331	339	215	217	261	263	330	330	236	238	4	0.006	0.994
14B02486	446	72189.1	146945	Clare	317	317	224	228	102	112	134	140	426	426	192	192	194	196	134	134	121	121	331	331	215	219	261	263	330	330	234	234	1	0.0049	0.9951
14B02872	447	136371	188088	Clare	317	327	224	224	102	112	134	134	426	426	172	172	194	196	124	134	121	121	331	339	217	217	261	261	330	330	236	236	8	0.008	0.9921
14B02893	448	131974	196920	Clare	317	327	224	228	102	112	134	140	426	428	192	192	194	198	134	134	127	127	331	331	215	217	263	263	330	332	236	238	4	0.0433	0.9568
14B02358	449	159913	191041	Clare	317	317	224	228	112	112	134	134	426	426	192	192	194	194	134	134	117	121	331	335	215	217	261	263	330	332	234	236	4	0.006	0.994
14B03469	450	135873	190879	Clare	317	327	224	224	112	112	134	134	426	426	172	192	196	196	134	134	121	121	331	331	215	217	261	263	330	330	234	236	4	0.005	0.995
14B03419	451	180129	154644	Clare	317	327	224	224	102	112	134	140	426	428	192	192	194	196	134	134	121	121	331	331	217	217	263	263	330	330	236	238	5	0.0058	0.9942
14B01902	452	178082	131330	Limerick	317	317	218	228	102	102	134	134	426	426	190	190	196	196	134	134	127	127	331	339	217	217	261	263	330	330	234	234	1	0.005	0.995
14B02349	453	172326	139736	Limerick	323	329	224	224	112	112	134	134	426	428	172	172	196	196	134	134	121	127	331	331	217	219	261	261	328	332	234	234	8	0.0088	0.9912
14B02347	454	165672	121223	Limerick	317	327	228	228	102	112	134	134	426	426	172	192	196	196	134	134	115	121	331	335	217	219	261	261	330	330	234	234	1	0.0044	0.9956
14B02487	455	118775	126691	Limerick	327	327	224	224	102	102	134	134	426	426	172	192	194	196	134	134	121	121	331	339	217	217	263	263	330	330	234	234	1	0.0045	0.9955
14B03278	456	123120	135733	Limerick	317	329	224	228	112	112	134	140	426	428	172	190	194	196	124	134	117	117	331	343	215	215	261	263	330	332	234	236	4	0.0097	0.9903
14B03415	457	128970	123111	Limerick	327	329	228	228	102	112	134	134	430	430	190	192	194	196	134	134	115	121	339	343	217	219	261	263	330	330	236	236	5	0.008	0.9921
14B03418	458	155939	126503	Limerick	317	321	224	224	102	102	134	134	426	426	172	190	192	196	134	134	117	121	331	331	215	215	261	263	330	332	234	234	1	0.0114	0.9886
14B03277	459	124992	135730	Limerick	317	327	224	224	112	112	134	140	428	430	172	190	192	196	124	132	117	121	343	343	215	217	261	263	330	330	234	236	8	0.0335	0.9666
14B03420	460	112695	128628	Limerick	327	329	228	228	102	112	134	140	426	430	172	192	194	196	124	134	115	121	339	339	217	217	261	263	328	330	234	236	5	0.0131	0.9869
14B03391	461	184474	116148	Limerick	317	317	222	228	102	102	134	134	426	426	172	172	194	196	134	134	121	121	331	331	215	219	261	263	328	330	236	236	1	0.0108	0.9893
14B04152	462	184474	116148	Limerick	317	327	228	228	112	112	134	134	426	426	172	172	194	196	124	124	121	127	331	343	217	219	263	263	330	330	234	236	6	0.006	0.994
14B04153A	463	115769	39428.5	Limerick	317	327	224	228	102	112	134	134	426	426	172	192	196	196	124	134	121	127	331	343	217	219	263	263	326	330	234	236	1	0.007	0.993
14B02842	464	116084	44320.7	Cork	317	317	228	228	102	112	134	134	426	430	192	192	194	196	134	134	117	117	339	339	215	215	263	263	330	330	236	236	4	0.0093	0.9907
14B02640	465	126364	114725	Cork	327	329	224	228	112	112	134	134	426	430	184	192	194	194	134	134	121	127	331	339	217	217	263	263	328	330	234	234	5	0.0124	0.9876
14B03290	466	183295	90562.5	Cork	317	317	222	228	102	102	134	134	426	426	172	190	194	196	124	124	115	121	331	339	215	215	263	263	330	330	234	234	1	0.006	0.994
14B02489	467	134790	110689	Cork	317	327	224	224	102	112	134	134	426	426	172	172	196	196	134	134	121	121	331	331	215	219	261	263	330	332	234	238	1	0.005	0.995
14B02838	468	134063	110208	Cork	317	329	228	228	112	112	134	134	426	426	172	192	194	196	134	142	115	117	331	347	219	219	257	261	328	330	236	236	4	0.0901	0.91
14B02839	469	115079	43502.5	Cork	321	327	228	228	102	112	134	134	426	428	172	172	194	196	124	134	121	121	331	331	215	225	263	263	330	330	236	236	3	0.012	0.988
14B02844	470	104367	40098	Cork	317	317	228	228	112	112	134	140	426	428	184	184	194	194	134	134	115	121	339	343	215	217	263	263	330	330	234	236	5	0.0434	0.9566
14B03382	471	76579	34582.3	Cork	317	317	228	228	112	112	140	140	426	428	184	192	194	196	132	134	121	121	331	339	217	217	261	261	328	330	234	236	5	0.0462	0.9538
14B03434	472	100170	35992.5	Cork	317	327	228	228	102	112	134	134	426	430	192	192	194	196	134	142	117	121	339	348	217	217	263	263	330	330	234	238	5	0.0196	0.9804
14B03510	473	115948	44549.3	Cork	317	317	228	228	102	112	134	140	426	430	192	192	194	196	124	134	121	121	331	339	217	217	263	263	330	330	234	236	5	0.0061	0.9939
14B02840	474	0	0	Cork	317	327	224	224	102	112	134	134	426	426	172	184	194	194	132	134	121	121	339	339	217	217	263	263	330	330	234	238	3	0.0152	0.9848
14B03773	475	111824	39830.8	Cork	317	327	222	224	102	112	140	140	426	426	184	192	194	194	124	134	115	117	331	339	217	217	263	263	330	330	238	238	5	0.0132	0.9868
14B02498	476	118677	115196	Cork	317	327	224	228	112	112	134	140	430	430	184	190	194	194	134	134	121	121	331	331	215	217	263	263	330	330	234	234	5	0.0099	0.9901
14B03482	477	125376	117071	Cork	317	317	228	228	102	102	134	134	426	426	190	192	194	196	124	134	115	121	331	339	215	217	263	263	328	330	234	236	1	0.0073	0.9928
14B03390	478	143688	96453.3	Cork	317	327	228	228	102	112	134	140	426	426	172	188	196	196	124	134	121	121	331	343	217	219	261	263	328	330	234	234	1	0.006	0.994
14B03826	479	129541	109295	Cork	317	317	228	228	102	112	140	140	426	428	172	190	194	194	124	134	121	127	331	339	215	217	263	263	330	330	234	234	5	0.0087	0.9913
14B03387	480	142348	121343	Cork	327	329	224	228	102	112	134	134	426	426	172	188	194	196	134	134	117	121	331	343	219	219	263	263	330	330	234	234	1	0.005	0.995
14B03804	481	194191	80963.1	Cork	317	327	224	228	112	112	134	140	426	426	184	192	194	196	124	134	121	121	331	331	215	219	263	263	328	332	234	238	2	0.009	0.991
14B03911	482	127191	40546.9	Cork	317	327	224	224	112	112	134	134	426	426	172	192	194	194	134	134	115	121	331	348	217	217	261	263	330	330	234	238	3	0.0216	0.9784
14B02490	483	130286	107871	Cork	317	317	224	228	112	112	134	140	426	428	192	192	194	196	134	134	121	121	339	343	217	219	261	263	330	332	234	236	5	0.007	0.993
14B03377	484	126364	114725	Cork	317	317	224	228	102	102	134	134	426	430	172	190	196	196	134	134	115	121	331	343	217	219	263	263	330	330	234	234	1	0.0052	0.9948
14B03406	485	144774	96763.2	Cork	317	329	218	222	102	102	134	134	426	430	172	192	196	196	124	134	121	121	339	339	215	215	263	263	328	330	234	236	1	0.0107	0.9893
14B03805	486	143688	96453.3	Cork	317	317	222	224	102	102	134	134	426	430	172	184	196	196	134	134	115	121	331	339	219	219	263	263	330	330	234	236	1	0.0112	0.9888
14B03813	487	142348	121343	Cork	317	327	228	228	102	112	140	140	426	426	172	192	194	196	134	134	117	121	331	331	217	217	263	263	330	330	234	234	5	0.0059	0.9941
14B03814	488	194385	82983.2	Cork	317	329	224	228	112	112	134	134	426	430	172	190	194	196	134	134	115	121	331	339	215	225	263	263	330	330	234	236	4	0.0092	0.9908
14B03931	489	142897	91042.4	Cork	317	321	224	228	102	102	134	140	426	426	186	192	194	196	124	134	117	121	331	339	215	217	263	263	330	332	234	238	1	0.0161	0.9839
14B03940	490	141505	118841	Cork	317	327	224	224	102	102	134	134	426	430	172	172	194	194	134	134	117	121	331	331	217	217	263	263	330	330	234	234	1	0.0069	0.9931
14B03825	491	80540.6	116814	Cork	327	329	224	224	102	102	134	134	426	428	172	172	194	196	124	134	115	121	331	343	215	219	261	263	330	330	234	234	1	0.0066	0.9934
14B01903	492	95340.2	66737	Kerry	323	327	224	228	112	124	140	140	426	428	172	184	194	194	124	134	115	127	331	335	217	217	257	263	332	332	236	238	5	0.1994	0.8006
14B02356	493	96576.5	63653.7	Kerry	317	327	224	224	102	102	140	140	426	426	184	192	196	196	134	134	117	117	339	339	217	217	263	263	330	332	236	238	5	0.0128	0.9872
14B02359	494	51941.8	59811	Kerry	317	317	224	224	102	112	134	140	426	428	192	192	194	196	134	134	115	117	339	339	217	217	263	263	330	330	234	234	5	0.008	0.992
14B02488	495	78584.4	97988.8	Kerry	317	317	224	228	102	112	134	140	426	430	184	192	194	194	134	134	117	121	331	331	215	219	261	263	330	332	234	234	5	0.0101	0.9899
14B03417	496	83563.7	91287	Kerry	327	329	224	228	102	102	140	140	428	428	190	192	194	194	124	134	115	121	331	331	215	215	261	261	330	332	234	236	12	0.0093	0.9907
14B02892	497	95103.2	128919	Kerry	317	327	228	228	102	112	134	140	426	428	190	192	194	194	124	134	121	121	331	331	215	219	263	263	328	332	234	236	2	0.008	0.9921
14B03430	498	93076.9	128785	Kerry	317	317	222	224	102	112	134	140	426	428	172	192	194	196	134	134	121	127	331	339	217	217	263	263	330	330	234	236	5	0.0085	0.9916
14B03429	499	93119.7	126614	Kerry	317	327	224	228	112	112	140	140	426	430	190	190	194	196	132	134	117	121	331	331	217	217	263	263	328	330	234	236	5	0.0151	0.9849
14B03414	500	113434	88519.6	Kerry	327	327	228	228	112	112	134	140	430	430	172	192	196	196	124	124	115	121	331	339	219	219	261	263	330	330	234	236	6	0.0069	0.9931
14B03424	501	164972	332585	Kerry	317	317	228	228	102	102	134	140	426	430	172	172	194	196	132	134	117	121	343	343	215	219	263	263	330	332	234	236	1	0.0153	0.9848
14B02025	502	0	0	Sligo	327	327	224	224	112	112	134	134	424	426	172	172	196	196	124	124	121	121	331	331	217	219	261	263	330	330	236	238	6	0.0108	0.9892
14B02338	503	170941	325973	Sligo	327	327	224	228	112	112	134	140	426	426	172	172	196	196	142	142	117	121	335	335	217	217	263	263	330	332	236	236	6	0.008	0.9921
14B02803	504	157437	329689	Sligo	327	327	224	224	112	112	134	134	426	426	172	172	194	196	124	124	121	121	339	339	217	217	263	263	330	332	234	234	6	0.0058	0.9943
14B02821	505	163037	325632	Sligo	327	327	224	228	112	112	134	134	426	428	192	192	194	194	134	134	123	127	331	331	215	215	263	263	330	330	238	238	3	0.0063	0.9938
14B02342	506	168774	325376	Sligo	327	327	224	224	112	112	134	140	426	426	190	192	196	196	124	142	121	121	331	335	215	219	261	263	330	330	234	236	6	0.005	0.995
14B02334	507	172399	326942	Sligo	317	327	224	224	112	112	134	138	426	428	172	172	194	194	132	134	121	123	331	331	215	217	263	263	330	330	234	236	3	0.0288	0.9713
14B02799	508	168788	322913	Sligo	327	327	224	224	102	112	134	134	426	426	172	190	196	196	124	134	121	121	339	339	217	219	261	263	330	330	238	238	6	0.005	0.995
14B02340	509	172518	325173	Sligo	327	327	224	224	112	112	134	134	426	426	172	172	194	194	124	142	121	121	331	331	217	217	263	263	332	332	234	234	2	0.0052	0.9948
14B02795	510	167399	305228	Sligo	327	327	224	224	112	112	134	134	426	430	190	190	194	196	124	124	121	121	331	335	225	225	263	263	330	332	234	238	6	0.005	0.995
14B02956	511	167399	305228	Sligo	317	317	224	224	112	112	134	134	426	426	192	192	196	196	124	134	121	121	331	339	215	217	261	261	328	330	234	234	4	0.006	0.994
14B02958	512	211067	294669	Sligo	327	327	224	224	102	112	134	134	426	428	190	190	196	196	142	142	121	127	331	331	217	219	263	263	330	330	236	238	6	0.005	0.995
14B02018	513	215332	303627	Leitrim	327	327	224	224	112	112	134	134	426	430	172	188	194	196	124	124	121	121	331	331	215	217	263	263	330	332	236	236	6	0.006	0.994
14B02826	514	215632	301756	Leitrim	327	327	224	228	112	112	134	134	426	428	192	192	194	196	134	142	121	121	331	335	215	219	261	263	330	332	234	234	2	0.0042	0.9958
14B02811	515	0	0	Leitrim	327	329	224	224	112	112	134	134	426	426	190	192	194	196	124	124	115	127	339	353	217	219	263	263	330	332	234	236	6	0.0116	0.9885
14B02831	516	209920	304804	Leitrim	327	329	224	224	112	112	134	138	426	428	188	192	194	198	124	134	121	121	331	339	217	217	263	263	330	330	234	238	3	0.0422	0.9578
14B02800	517	209920	304804	Leitrim	317	327	224	224	112	112	134	134	426	426	172	190	196	196	124	124	121	121	331	331	215	219	261	263	330	330	234	236	6	0.005	0.995
14B02970	518	211057	285164	Leitrim	323	327	224	224	112	112	134	134	428	428	190	192	194	196	134	134	117	121	331	339	217	219	263	263	330	332	236	236	12	0.0086	0.9915
14B03444	519	196373	345972	Leitrim	327	327	224	228	112	112	134	134	426	426	172	190	194	194	0	0	0	0	331	339	215	219	263	263	330	332	234	238	2	0.0062	0.9938
14B02971	520	215359	291938	Leitrim	327	327	224	224	102	112	134	140	426	430	190	190	194	194	124	142	127	127	335	339	215	219	261	263	330	330	234	234	6	0.0061	0.9939
14B02818	521	212997	287768	Leitrim	327	327	224	224	112	112	134	134	424	426	190	190	196	196	134	134	115	121	331	331	215	219	263	263	330	330	236	236	6	0.0103	0.9897
14B02975	522	195249	324554	Leitrim	327	327	224	224	112	112	134	134	426	426	172	192	196	196	124	134	121	121	331	331	217	219	263	263	328	332	236	238	6	0.0053	0.9948
14B02796	523	114142	329852	Leitrim	317	327	224	224	112	112	134	134	428	430	172	192	194	196	140	142	117	127	331	331	217	219	263	263	330	330	234	234	7	0.067	0.933
14B03949	524	128646	271014	Mayo	327	327	218	224	112	112	134	134	426	426	190	190	194	196	134	142	121	121	331	331	217	217	263	263	332	332	234	238	2	0.004	0.996
14B03829	525	0	0	Mayo	317	327	218	224	112	112	134	134	426	426	172	172	194	196	134	134	121	121	331	331	217	217	261	263	330	330	234	236	3	0.0061	0.9939
14B03990	526	194542	285374	Mayo	317	317	224	224	112	112	134	134	426	428	172	190	196	196	134	142	121	121	331	331	217	217	263	263	328	330	236	236	4	0.0102	0.9898
14B02029	527	192998	249853	Roscommon	327	327	224	224	112	112	134	134	426	428	190	190	194	196	124	124	121	127	331	331	217	217	263	263	330	332	238	238	6	0.0042	0.9958
14B02362	528	187390	256552	Roscommon	325	327	224	224	112	112	134	140	426	426	172	172	194	196	134	142	121	127	331	331	215	219	261	263	330	332	236	236	6	0.0183	0.9817
14B02337	529	197941	285709	Roscommon	317	317	218	224	112	112	134	134	426	426	172	184	194	196	124	124	121	121	331	331	217	217	261	263	330	330	236	236	3	0.0119	0.9881
14B02797	530	178033	265253	Roscommon	327	327	224	224	112	112	134	134	426	428	190	190	194	196	124	134	117	127	331	331	217	217	261	261	330	330	234	236	8	0.0056	0.9944
14B02875	531	188226	258265	Roscommon	327	327	218	218	112	112	134	134	426	426	172	192	194	194	134	134	121	121	331	331	219	219	263	263	330	330	236	236	3	0.0061	0.9939
14B02336	532	197941	285709	Roscommon	317	327	224	224	112	112	134	140	426	426	192	192	194	194	134	142	121	121	331	339	215	217	261	263	330	330	236	238	3	0.007	0.993
14B02798	533	196821	284245	Roscommon	327	327	222	224	102	112	134	134	428	430	188	190	196	196	124	134	127	127	331	331	217	219	263	263	330	332	236	238	6	0.005	0.995
14B02820	534	195390	278834	Roscommon	317	327	224	224	112	112	134	134	426	426	190	192	194	194	134	142	127	127	331	335	213	215	263	263	332	332	234	238	2	0.0069	0.9931
14B02497	535	154657	231485	Roscommon	327	327	228	228	112	112	134	134	426	426	172	190	196	196	124	134	127	127	331	331	217	219	263	263	330	332	236	238	6	0.0043	0.9957
14B02333	536	151955	228412	Galway	321	327	222	228	112	112	134	134	426	426	192	192	196	196	124	134	121	121	331	339	215	217	263	263	330	330	234	238	6	0.005	0.995
14B02332	537	153607	230692	Galway	317	327	224	224	102	112	134	134	426	428	184	192	194	194	124	124	121	127	331	331	217	217	261	263	330	332	236	238	3	0.0089	0.9911
14B02331	538	149351	229252	Galway	317	317	224	224	112	112	134	134	426	426	192	192	194	196	124	134	117	127	331	335	215	217	257	263	328	330	236	236	4	0.0315	0.9685
14B02335	539	157683	227112	Galway	325	327	224	224	112	112	134	134	426	426	172	184	196	196	134	134	117	121	331	331	215	215	263	263	330	332	238	238	6	0.0134	0.9866
14B02328	540	157545	264097	Galway	317	327	218	228	112	112	134	134	426	426	190	192	196	196	124	134	117	117	331	339	217	217	263	263	328	330	236	238	8	0.0074	0.9927
14B03659	541	176242	205042	Galway	317	327	224	228	112	112	134	134	426	426	192	192	196	196	134	142	121	121	339	339	215	219	263	263	330	332	234	236	6	0.005	0.995
14B03560	542	171894	212167	Galway	317	317	218	228	102	112	134	140	426	426	184	192	194	194	124	124	121	121	331	339	217	217	257	263	330	332	236	236	5	0.0547	0.9454
14B03661	543	160102	259861	Galway	317	317	224	228	112	112	134	134	426	426	172	190	194	194	124	134	127	127	331	331	215	217	263	263	330	332	234	236	4	0.0063	0.9938
14B03662	544	178985	204636	Galway	327	327	218	224	112	112	134	140	428	428	190	192	194	196	124	134	121	121	331	331	215	215	263	263	332	332	236	236	2	0.007	0.993
14B03663	545	180000	210000	Galway	317	317	224	228	112	112	134	140	426	426	172	192	194	194	124	134	121	121	339	339	217	219	261	263	330	332	236	236	5	0.0105	0.9895

## Sheet: mtDNA
Badger ID	Mitochondrial D Loop Sequence	Haplotype	County	X	Y
GB1	TCCCTGCTTCTCTCACCTAATCATTTTTCAATTCATACATTTAACAATACCTACAGCATTTTCTCAGTACGCACTTTCTTCCCTCCCCTATGTACGTCGTGCATTACTGGTTTGCCCCATGCATATAAGCATGTACATATAGTGGTTGATATGACATAAGTGCATTTCACTTAGATCACGAGCTTGATCACCAAGCCTCGAGAAACCATCAATCCTTGTACGACGTATACCTCTTCTCGCTCCGGGCCCATCAAATGTGGGGGTTTCTATACTGAAACTATACCTGGCATCTGGTTCTTACTTCAGG	H4	Gloucestershire	N/A	N/A
GB10	CTGCTTCTCTCACCTAATCATTTTTCAATTCATACATTTAACAATACCTACAGCATTTTCTCAGTACGCACTTTCTTCCCTCCCCTATGTACATCGTGCATTACTGGTTTGCCCCATGCATATAAGCATGTACATATAGTGGTTGATATGACATAAGTGCATTTCACTTAGATCACGAGCTTGATCACCAAGCCTCGAGAAACCATCAATCCTTGTACGACGTATACCTCTTCTCGCTCCGGGCCCATCAAATGTGGGGGTTTCTATACTGAAACTATACCTGGCATCTGGTTCTTACTTCAGG	H1	Gloucestershire	N/A	N/A
GB11	CATCAGCACCCAAAGCTGATATTCTAACTAAACTATTCCCTGCTTCTCTCACCTAATCATTTTTCAATTCATACATTTAACAATACCTACAGCATTTTCTCAGTACGCACTTTCTTCCCTCCCCTATGTACGTCGTGCATTACTGGTTTGCCCCATGCATATAAGCATGTACATATAGTGGTTGATATGACATAAGTGCATTTCACTTAGATCACGAGCTTGATCACCAAGCCTCGAGAAACCATCAATCCTTGTACGACGTATACCTCTTCTCGCTCCGGGCCCATCAAATGTGGGGGTTTCTATACTGAAACTATACCTGGCATCTGGTTCTTACTTCAGGA	H4	Gloucestershire	N/A	N/A
GB12	TTCCCTGCTTCTCTCACCTAATCATTTTTCAATTCATACATTTAACAATACCTACAGCATTTTCTCAGTACGCACTTTCTTCCCTCCCCTATGTACATCGTGCATTACTGGTTTGCCCCATGCATATAAGCATGTACATATAGTGGTTGATATGACATAAGTGCATTTCACTTAGATCACGAGCTTGATCACCAAGCCTCGAGAAACCATCAATCCTTGTACGACGTATACCTCTTCTCGCTCCGGGCCCATCAAATGTGGGGGTTTCTATACTGAAACTATACCTGGCATCTGGTTCTTACTT	H1	Gloucestershire	N/A	N/A
GB13	CATCAGCACCCAAAGCTGATATTCTAACTAAACTATTCCCTGCTTCTCTCACCTAATCATTTTTCAATTCATACATTTAACAATACCTACAGCATTTTCTCAGTACGCACTTTCTTCCCTCCCCTATGTACATCGTGCATTACTGGTTTGCCCCATGCATATAAGCATGTACATATAGTGGTTGATATGACATAAGTGCATTTCACTTAGATCACGAGCTTGATCACCAAGCCTCGAGAAACCATCAATCCTTGTACGACGTATACCTCTTCTCGCTCCGGGCCCATCAAATGTGGGGGTTTCTATACTGAAACTATACCTGGCATCTGGTTCTTACTTCAGGA	H1	Gloucestershire	N/A	N/A
GB14	TAGCCCCACCATCAGCACCCAAAGCTGATATTCTAACTAAACTATTCCCTGCTTCTCTCACCTAATCATTTTTCAATTCATACATTTAACAATACCTACAGCATTTTCTCAGTACGCACTTTCTTCCCTCCCCTATGTACATCGTGCATTACTGGTTTGCCCCATGCATATAAGCATGTACATATAGTGGTTGATATGACATAAGTGCATTTCACTTAGATCACGAGCTTGATCACCAAGCCTCGAGAAACCATCAATCCTTGTACGACGTATACCTCTTCTCGCTCCGGGCCCATCAAATGTGGGGGTTTCTATACTGAAACTATACCTGGCATCTGGTTCTTACTTCAGGA	H1	Gloucestershire	N/A	N/A
GB15	CATCAGCACCCAAAGCTGATATTCTAACTAAACTATTCCCTGCTTCTCTCACCTAATCATTTTTCAATTCATACATTTAACAATACCTACAGCATTTTCTCAGTACGCACTTTCTTCCCTCCCCTATGTACGTCGTGCATTACTGGTTTGCCCCATGCATATAAGCATGTACATATAGTGGTTGATATGACATAAGTGCATTTCACTTAGATCACGAGCTTGATCACCAAGCCTCGAGAAACCATC	H4	Gloucestershire	N/A	N/A
GB16	TTCCCTGCTTCTCTCACCTAATCATTTTTCAATTCATACATTTAACAATACCTACAGCATTTTCTCAGTACGCACTTTCTTCCCTCCCCTATGTACATCGTGCATTACTGGTTTGCCCCATGCATATAAGCATGTACATATAGTGGTTGATATGACATAAGTGCATTTCACTTAGATCACGAGCTTGATCACCAAGCCTCGAGAAACCATCAATCCTTGTACGACGTATACCTCTTCTCGCTCCGGGCCCATCAAATGTGGGGGTTTCTATACTGAAACTATACCTGGCATCTGGTTCTTACTTCAGG	H1	Gloucestershire	N/A	N/A
GB17	TTCCCTGCTTCTCTCACCTAATCATTTTTCAATTCATACATTTAACAATACCTACAGCATTTTCTCAGTACGCACTTTCTTCCCTCCCCTATGTACGTCGTGCATTACTGGTTTGCCCCATGCATATAAGCATGTACATATAGTGGTTGATATGACATAAGTGCATTTCACTTAGATCACGAGCTTGATCACCAAGCCTCGAGAAACCATCAATCCTTGTACGACGTATACCTCTTCTCGCTCCGGGCCCATCAAATGTGGGGGTTTCTATACTGAAACTATACCTGGCATCTGGTTCTTACTTCAGG	H4	Gloucestershire	N/A	N/A
GB18	TACGCACTTTCTTCCCTCCCCTATGTACATCGTGCATTACTGGTTTGCCCCATGCATATAAGCATGTACATATAGTGGTTGATATGACATAAGTGCATTTCACTTAGATCACGAGCTTGATCACCAAGCCTCGAGAAACCATCAATCCTTGTACGACGTATACCTCTTCTCGCTCCGGGCCCATCAAATGTGGGGGTTTCTATACTGAAACTATACCTGGCATC	H1	Gloucestershire	N/A	N/A
GB2	CTATTCCCTGCTTCTCTCACCTAATCATTTTTCAATTCATACATTTAACAATACCTACAGCATTTTCTCAGTACGCACTTTCTTCCCTCCCCTATGTACATCGTGCATTACTGGTTTGCCCCATGCATATAAGCATGTACATATAGTGGTTGATATGACATAAGTGCACTTCACTTAGATCACGAGCTTGATCACCAAGCCTCGAGAAACCATCAATCCTTGTACGACGTATACCTCTTCTCGCTCCGGGCCCATCAAATGTGGGGGTTTCTATACTGAAACTATACCTGGCATCTGGTTCTTACTT	H1	Gloucestershire	N/A	N/A
GB3	ACTATTCCCTGCTTCTCTCACCTAATCATTTTTCAATTCATACATTTAACAATACCTACAGCATTTTCTCAGTACGCACTTTCTTCCCTCCCCTATGTACGTCGTGCATTACTGGTTTGCCCCATGCATATAAGCATGTACATATAGTGGTTGATATGACATAAGTGCATTTCACTTAGATCACGAGCTTGATCACCAAGCCTCGAGAAACCATCAATCCTTGTACGACGTATACCTCTTCTCGCTCCGGGCCCATCAAATGTGGGGGTTTCTATACTGAAACTATACCTGGCATCTGGTTCTTACTTCAGG	H4	Gloucestershire	N/A	N/A
GB5	CTATTCCCTGCTTCTCTCACCTAATCATTTTTCAATTCATACATTTAACAATACCTACAGCATTTTCTCAGTACGCACTTTCTTCCCTCCCCTATGTACATCGTGCATTACTGGTTTGCCCCATGCATATAAGCATGTACATATAGTGGTTGATATGACATAAGTGCATTTCACTTAGATCACGAGCTTGATCACCAAGCCTCGAGAAACCATCAATCCTTGTACGACGTATACCTCTTCTCGCTCCGGGCCCATCAAATGTGGGGGTTTCTATACTGAAACTATACCTGGCATCTGGTTCTTACTTCAGG	H1	Gloucestershire	N/A	N/A
GB6	TCCCTGCTTCTCTCACCTAATCATTTTTCAATTCATACATTTAACAATACCTACAGCATTTTCTCAGTACGCACTTTCTTCCCTCCCCTATGTACATCGTGCATTACTGGTTTGCCCCATGCATATAAGCATGTACATATAGTGGTTGATATGACATAAGTGCATTTCACTTAGATCACGAGCTTGATCACCAAGCCTCGAGAAACCATCAATCCTTGTACGACGTATACCTCTTCTCGCTCCGGGCCCATCAAATGTGGGGGTTTCTATACTGAAACTATACCTGGCATCTGGTTCTTACTTCAGG	H1	Gloucestershire	N/A	N/A
GB8	TACCTACAGCATTTTCTCAGTACGCACTTTCTTCCCTCCCCTATGTACGTCGTGCATTACTGGTTTGCCCCATGCATATAAGCATGTACATATAGTGGTTGATATGACATAAGTGCATTTCACTTAGATCACGAGCTTGATCACCAAGCCTCGAGAAACCATCAATCCTTGTACGACGTATACCTCTTCTCGCTCCGGGCCCATCAAATGTGGGGGTTTCTA	H4	Gloucestershire	N/A	N/A
GB9	TATTCCCTGCTTCTCTCACCTAATCATTTTTCAATTCATACATTTAACAATACCTACAGCATTTTCTCAGTACGCACTTTCTTCCCTCCCCTATGTACATCGTGCATTACTGGTTTGCCCCATGCATATAAGCATGTACATATAGTGGTTGATATGACATAAGTGCATTTCACTTAGATCACGAGCTTGATCACCAAGCCTCGAGAAACCATCAATCCTTGTACGACGTATACCTCTTCTCGCTCCGGGCCCATCAAATGTGGGGGTTTCTATACTGAAACTATACCTGGCATCTGGTTCTTACTTCAGG	H1	Gloucestershire	N/A	N/A
GB1012	TCTAACTAAACTATTCCCTGCTTCTCTCACCTAATCATTTTTCAATTCATACATTTAACAATACCTACAGCATTTTCTCAGTACGCACTTTCTTCCCTCCCCTATGTACGTCGTGCATTACTGGTTTGCCCCATGCATATAAGCATGTACATATAGTGGTTGATATGACATAAGTGCATTTCACTTAGATCACGAGCTTGATCACCAAGCCTCGAGAAACCATCAATCCTTGTACGACGTATACCTCTTCTCGCTCCGGGCCCATCAAATGTGGGGGTTTCTATACTGAAACTATACCTGGCATCTGGTTCTTACTTCAGGA	H4	Oxfordshire	N/A	N/A
GB1115	ATTCCCTGCTTCTCTCACCTAATCATTTTTCAATTCATACATTTAACAATACCTACAGCATTTTCTCAGTACGCACTTTCTTCCCTCCCCTATGTACGTCGTGCATTACTGGTTTGCCCCATGCATATAAGCATGTACATATAGTGGTTGATATGACATAAGTGCATTTCACTTAGATCACGAGCTTGATCACCAAGCCTCGAGAAACCATCAATCCTTGTACGACGTATACCTCTTCTCGCTCCGGGCCCATCAAATGTGGGGGTTTCTATACTGAAACTATACCTGGCATCTGGTTCTTACTTCAGGA	H4	Oxfordshire	N/A	N/A
GB1234	TTCCCTGCTTCTCTCACCTAATCATTTTTCAATTCATACATTTAACAATACCTACAGCATTTTCTCAGTACGCACTTTCTTCCCTCCCCTATGTACGTCGTGCATTACTGGTTTGCCCCATGCATATAAGCATGTACATATAGTGGTTGATATGACATAAGTGCATTTCACTTAGATCACGAGCTTGATCACCAAGCCTCGAGAAACCATCAATCCTTGTACGACGTATACCTCTTCTCGCTCCGGGCCCATCAAATGTGGGGGTTTCTATACTGAAACTATACCTGGCATCTGGTTCTTACTTCAGG	H4	Oxfordshire	N/A	N/A
GB1237	TCTAACTAAACTATTCCCTGCTTCTCTCACCTAATCATTTTTCAATTCATACATTTAACAATACCTACAGCATTTTCTCAGTACGCACTTTCTTCCCTCCCCTATGTACGTCGTGCATTACTGGTTTGCCCCATGCATATAAGCATGTACATATAGTGGTTGATATGACATAAGTGCATTTCACTTAGATCACGAGCTTGATCACCAAGCCTCGAGAAACCATCAATCCTTGTACGACGTATACCTCTTCTCGCTCCGGGCCCATCAAATGTGGGGGTTTCTATACTGAAACTATACCTGGCATCTGGTTCTTACTTCAGGA	H4	Oxfordshire	N/A	N/A
GB1247	ATTCCCTGCTTCTCTCACCTAATCATTTTTCAATTCATACATTTAACAATACCTACAGCATTTTCTCAGTACGCACTTTCTTCCCTCCCCTATGTACGTCGTGCATTACTGGTTTGCCCCATGCATATAAGCATGTACATATAGTGGTTGATATGACATAAGTGCATTTCACTTAGATCACGAGCTTGATCACCAAGCCTCGAGAAACCATCAATCCTTGTACGACGTATACCTCTTCTCGCTCCGGGCCCATCAAATGTGGGGGTTTCTATACTGAAACTATACCTGGCATCTGGTTCTTACTTCAGGA	H4	Oxfordshire	N/A	N/A
GB1273	ATTCCCTGCTTCTCTCACCTAATCATTTTTCAATTCATACATTTAACAATACCTACAGCATTTTCTCAGTACGCACTTTCTTCCCTCCCCTATGTACGTCGTGCATTACTGGTTTGCCCCATGCATATAAGCATGTACATATAGTGGTTGATATGACATAAGTGCATTTCACTTAGATCACGAGCTTGATCACCAAGCCTCGAGAAACCATCAATCCTTGTACGACGTATACCTCTTCTCGCTCCGGGCCCATCAAATGTGGGGGTTTCTATACTGAAACTATACCTGGCATCTGGTTCTTACTTCAGGA	H4	Oxfordshire	N/A	N/A
GB1275	ATTCTAACTAAACTATTCCCTGCTTCTCTCACCTAATCATTTTTCAATTCATACATTTAACAATACCTACAGCATTTTCTCAGTACGCACTTTCTTCCCTCCCCTATGTACGTCGTGCATTACTGGTTTGCCCCATGCATATAAGCATGTACATATAGTGGTTGATATGACATAAGTGCATTTCACTTAGATCACGAGCTTGATCACCAAGCCTCGAGAAACCATCAATCCTTGTACGACGTATACCTCTTCTCGCTCCGGGCCCATCAAATGTGGGGGTTTCTATACTGAAACTATACCTGGCATCTGGTTCTTACTTCAGGA	H4	Oxfordshire	N/A	N/A
GB1315	ATTCTAACTAAACTATTCCCTGCTTCTCTCACCTAATCATTTTTCAATTCATACATTTAACAATACCTACAGCATTTTCTCAGTACGCACTTTCTTCCCTCCCCTATGTACGTCGTGCATTACTGGTTTGCCCCATGCATATAAGCATGTACATATAGTGGTTGATATGACATAAGTGCATTTCACTTAGATCACGAGCTTGATCACCAAGCCTCGAGAAACCATCAATCCTTGTACGACGTATACCTCTTCTCGCTCCGGGCCCATCAAATGTGGGGGTTTCTATACTGAAACTATACCTGGCATCTGGTTCTTACTTCAGGA	H4	Oxfordshire	N/A	N/A
GB1341	TTCTAACTAAACTATTCCCTGCTTCTCTCACCTAATCATTTTTCAATTCATACATTTAACAATACCTACAGCATTTTCTCAGTACGCACTTTCTTCCCTCCCCTATGTACGTCGTGCATTACTGGTTTGCCCCATGCATATAAGCATGTACATATAGTGGTTGATATGACATAAGTGCATTTCACTTAGATCACGAGCTTGATCACCAAGCCTCGAGAAACCATCAATCCTTGTACGACGTATACCTCTTCTCGCTCCGGGCCCATCAAATGTGGGGGTTTCTATACTGAAACTATACCTGGCATCTGGTTCTTACTTCAGGA	H4	Oxfordshire	N/A	N/A
GB1359	TCTAACTAAACTATTCCCTGCTTCTCTCACCTAATCATTTTTCAATTCATACATTTAACAATACCTACAGCATTTTCTCAGTACGCACTTTCTTCCCTCCCCTATGTACGTCGTGCATTACTGGTTTGCCCCATGCATATAAGCATGTACATATAGTGGTTGATATGACATAAGTGCATTTCACTTAGATCACGAGCTTGATCACCAAGCCTCGAGAAACCATCAATCCTTGTACGACGTATACCTCTTCTCGCTCCGGGCCCATCAAATGTGGGGGTTTCTATACTGAAACTATACCTGGCATCTGGTTCTTACTTCAGG	H4	Oxfordshire	N/A	N/A
GB1379	ATTCTAACTAAACTATTCCCTGCTTCTCTCACCTAATCATTTTTCAATTCATACATTTAACAATACCTACAGCATTTTCTCAGTACGCACTTTCTTCCCTCCCCTATGTACGTCGTGCATTACTGGTTTGCCCCATGCATATAAGCATGTACATATAGTGGTTGATATGACATAAGTGCATTTCACTTAGATCACGAGCTTGATCACCAAGCCTCGAGAAACCATCAATCCTTGTACGACGTATACCTCTTCTCGCTCCGGGCCCATCAAATGTGGGGGTTTCTATACTGAAACTATACCTGGCATCTGGTTCTTACTTCAGGA	H4	Oxfordshire	N/A	N/A
GB1456	ATTCCCTGCTTCTCTCACCTAATCATTTTTCAATTCATACATTTAACAATACCTACAGCATTTTCTCAGTACGCACTTTCTTCCCTCCCCTATGTACGTCGTGCATTACTGGTTTGCCCCATGCATATAAGCATGTACATATAGTGGTTGATATGACATAAGTGCATTTCACTTAGATCACGAGCTTGATCACCAAGCCTCGAGAAACCATCAATCCTTGTACGACGTATACCTCTTCTCGCTCCGGGCCCATCAAATGTGGGGGTTTCTATACTGAAACTATACCTGGCATCTGGTTCTTACTT	H4	Oxfordshire	N/A	N/A
GB1462	TTCCCTGCTTCTCTCACCTAATCATTTTTCAATTCATACATTTAACAATACCTACAGCATTTTCTCAGTACGCACTTTCTTCCCTCCCCTATGTACGTCGTGCATTACTGGTTTGCCCCATGCATATAAGCATGTACATATAGTGGTTGATATGACATAAGTGCATTTCACTTAGATCACGAGCTTGATCACCAAGCCTCGAGAAACCATCAATCCTTGTACGACGTATACCTCTTCTCGCTCCGGGCCCATCAAATGTGGGGGTTTCTATACTGAAACTATACCTGGCATCTGGTTCTTACTTCAGG	H4	Oxfordshire	N/A	N/A
GB1545	ATTCCCTGCTTCTCTCACCTAATCATTTTTCAATTCATACATTTAACAATACCTACAGCATTTTCTCAGTACGCACTTTCTTCCCTCCCCTATGTACGTCGTGCATTACTGGTTTGCCCCATGCATATAAGCATGTACATATAGTGGTTGATATGACATAAGTGCATTTCACTTAGATCACGAGCTTGATCACCAAGCCTCGAGAAACCATCAATCCTTGTACGACGTATACCTCTTCTCGCTCCGGGCCCATCAAATGTGGGGGTTTCTATACTGAAACTATACCTGGCATCTGGTTCTTACTTCA	H4	Oxfordshire	N/A	N/A
GB1592	GCTTCTCTCACCTAATCATTTTTCAATTCATACATTTAACAATACCTACAGCATTTTCTCAGTACGCACTTTCTTCCCTCCCCTATGTACGTCGTGCATTACTGGTTTGCCCCATGCATATAAGCATGTACATATAGTGGTTGATATGACATAAGTGCATTTCACTTAGATCACGAGCTTGATCACCAAGCCTCGAGAAACCATCAATCCTTGTACGACGTATACCTCTTCTCGCTCCGGGCCCATCAAATGTGGGGGTTTCTATACTGAAACTATACCTGGCATCTGGTTCTTACTTCAGGA	H4	Oxfordshire	N/A	N/A
GB1612	GCTTCTCTCACCTAATCATTTTTCAATTCATACATTTAACAATACCTACAGCATTTTCTCAGTACGCACTTTCTTCCCTCCCCTATGTACGTCGTGCATTACTGGTTTGCCCCATGCATATAAGCATGTACATATAGTGGTTGATATGACATAAGTGCATTTCACTTAGATCACGAGCTTGATCACCAAGCCTCGAGAAACCATCAATCCTTGTACGACGTATACCTCTTCTCGCTCCGGGCCCATCAAATGTGGGGGTTTCTATACTGAAACTATACCTGGCATCTGGTTCTTACTTCAGGA	H4	Oxfordshire	N/A	N/A
GB1619	GCTTCTCTCACCTAATCATTTTTCAATTCATACATTTAACAATACCTACAGCATTTTCTCAGTACGCACTTTCTTCCCTCCCCTATGTACGTCGTGCATTACTGGTTTGCCCCATGCATATAAGCATGTACATATAGTGGTTGATATGACATAAGTGCATTTCACTTAGATCACGAGCTTGATCACCAAGCCTCGAGAAACCATCAATCCTTGTACGACGTATACCTCTTCTCGCTCCGGGCCCATCAAATGTGGGGGTTTCTATACTGAAACTATACCTGGCATCTGGTTCTTACTTCAGGA	H4	Oxfordshire	N/A	N/A
GB1631	GCTTCTCTCACCTAATCATTTTTCAATTCATACATTTAACAATACCTACAGCATTTTCTCAGTACGCACTTTCTTCCCTCCCCTATGTACGTCGTGCATTACTGGTTTGCCCCATGCATATAAGCATGTACATATAGTGGTTGATATGACATAAGTGCATTTCACTTAGATCACGAGCTTGATCACCAAGCCTCGAGAAACCATCAATCCTTGTACGACGTATACCTCTTCTCGCTCCGGGCCCATCAAATGTGGGGGTTTCTATACTGAAACTATACCTGGCATCTGGTTCTTACTTCAGGA	H4	Oxfordshire	N/A	N/A
GB1644	TTCTAACTAAACTATTCCCTGCTTCTCTCACCTAATCATTTTTCAATTCATACATTTAACAATACCTACAGCATTTTCTCAGTACGCACTTTCTTCCCTCCCCTATGTACGTCGTGCATTACTGGTTTGCCCCATGCATATAAGCATGTACATATAGTGGTTGATATGACATAAGTGCATTTCACTTAGATCACGAGCTTGATCACCAAGCCTCGAGAAACCATCAATCCTTGTACGACGTATACCTCTTCTCGCTCCGGGCCCATCAAATGTGGGGGTTTCTATA	H4	Oxfordshire	N/A	N/A
GB1645	TATTCCCTGCTTCTCTCACCTAATCATTTTTCAATTCATACATTTAACAATACCTACAGCATTTTCTCAGTACGCACTTTCTTCCCTCCCCTATGTACGTCGTGCATTACTGGTTTGCCCCATGCATATAAGCATGTACATATAGTGGTTGATATGACATAAGTGCATTTCACTTAGATCACGAGCTTGATCACCAAGCCTCGAGAAACCATCAATCCTTGTACGACGTATACCTCTTCTCGCTCCGGGCCCATCAAATGTGGGGG	H4	Oxfordshire	N/A	N/A
GB1717	ATTCTAACTAAACTATTCCCTGCTTCTCTCACCTAATCATTTTTCAATTCATACATTTAACAATACCTACAGCATTTTCTCAGTACGCACTTTCTTCCCTCCCCTATGTACATCGTGCATTACTGGTTTGCCCCATGCATATAAGCATGTACATATAGTGGTTGATATGACATAAGTGCATTTCACTTAGATCACGAGCTTGATCACCAAGCCTCGAGAAACCATCAATCCTTGTACGACGTATACCTCTTCTCGCTCCGGGCCCATCAAATGTGGGGGTTTCTATA	H1	Oxfordshire	N/A	N/A
GB1733	TTCTAACTAAACTATTCCCTGCTTCTCTCACCTAATCATTTTTCAATTCATACATTTAACAATACCTACAGCATTTTCTCAGTACGCACTTTCTTCCCTCCCCTATGTACATCGTGCATTACTGGTTTGCCCCATGCATATAAGCATGTACATATAGTGGTTGATATGACATAAGTGCATTTCACTTAGATCACGAGCTTGATCACCAAGCCTCGAGAAACCATCAATCCTTGTACGACGTATACCTCTTCTCGCTCCGGGCCCATCAAATGTGGGGGTTTCTATACTGAAACTATACCTGGCATCTGGTTCTTACTTCAGGA	H1	Oxfordshire	N/A	N/A
GB1734	TATTCCCTGCTTCTCTCACCTAATCATTTTTCAATTCATACATTTAACAATACCTACAGCATTTTCTCAGTACGCACTTTCTTCCCTCCCCTATGTACGTCGTGCATTACTGGTTTGCCCCATGCATATAAGCATGTACATATAGTGGTTGATATGACATAAGTGCATTTCACTTAGATCACGAGCTTGATCACCAAGCCTCGAGAAACCATCAATCCTTGTACGACGTATACCTCTTCTCGCTCCGGGCCCATCAAATGTGGGGG	H4	Oxfordshire	N/A	N/A
pem1	ATCAGCACCCAAAGCTGATATTCTAACTAAACTATTCCCTGCTTCTCTCACCTAATCATTTTTCAATTCATACATTTAACAATACCTACAGCATTTTCTCAGTACGCACTTTCTTCCCTCCCCTATGTACATCGTGCATTACTGGTTTGCCCCATGCATATAAGCATGTACATATAGTGGTTGATATGACATAAGTGCATTTCACTTAGATCACGAGCTTGATCACCAAGCCTCGAGAAACCATCAATCCTTGTACGACGTATACCTCTTCTCGCTCCGGGCCCATCAAATGTGGGGGTTTCTATACTGAAACTATACCTGGCATCTGGTTCTTACTTC	H1	Pembrokeshire	N/A	N/A
pem2	TTTTTCAATTCATACATTTAACAATACCTACAGCATTTTCTCAGTACGCACTTTCTTCCCTCCCCTATGTACGTCGTGCATTACTGGTTTGCCCCATGCATATAAGCATGTACATATAGTGGTTGATATGACATAAGTGCATTTCACTTAGATCACGAGCTTGATCACCAAGCCTCGAGAAACCATCAATCCTTGTACGAC	H4	Pembrokeshire	N/A	N/A
pem3	TATTCCCTGCTTCTCTCACCTAATCATTTTTCAATTCATACATTTAACAATACCTACAGCATTTTCTCAGTACGCACTTTCTTCCCTCCCCTATGTACATCGTGCATTACTGGTTTGCCCCATGCATATAAGCATGTACATATAGTGGTTGATATGACATAAGTGCATTTCACTTAGATCACGAGCTTGATCACCAAGCCTCGAGAAACCATCAATCCTTGTACGACGTATACCTCTTCTCGCTCCGGGCCCATCAAATGTGGGGGTTTCTATACTGAAACTATACCTGGCATCTGGTTCTTACTTCAGG	H1	Pembrokeshire	N/A	N/A
pem4	ATTCTAACTAAACTATTCCCTGCTTCTCTCACCTAATCATTTTTCAATTCATACATTTAACAATACCTACAGCATTTTCTCAGTACGCACTTTCTTCCCTCCCCTATGTACATCGTGCATTACTGGTTTGCCCCATGCATATAAGCATGTACATATAGTGGTTGATATGACATAAGTGCATTTCACTTAGATCACGAGCTTGATCACCAAGCCTCGAGAAACCATCAATCCTTGTACGACGTATACCTCTTCTCGCTCCGGGCCCATCAAATGTGGGGGTTTCTATACTGAAACTATACCTGGCATCTGGTTCTTACTT	H1	Pembrokeshire	N/A	N/A
pem5	ATTCTAACTAAACTATTCCCTGCTTCTCTCACCTAATCATTTTTCAATTCATACATTTAACAATACCTACAGCATTTTCTCAGTACGCACTTTCTTCCCTCCCCTATGTACATCGTGCATTACTGGTTTGCCCCATGCATATAAGCATGTACATATAGTGGTTGATATGACATAAGTGCATTTCACTTAGATCACGAGCTTGATCACCAAGCCTCGAGAAACCATCAATCCTTGTACGACGTATACCTCTTCTCGCTCCGGGCCCATCAAATGTGGGGGTTTCTATACTGAAACTATACCTGGCATCTGGTTCTTACTTCAGG	H1	Pembrokeshire	N/A	N/A
pem6	TTCTAACTAAACTATTCCCTGCTTCTCTCACCTAATCATTTTTCAATTCATACATTTAACAATACCTACAGCATTTTCTCAGTACGCACTTTCTTCCCTCCCCTATGTACATCGTGCATTACTGGTTTGCCCCATGCATATAAGCATGTACATATAGTGGTTGATATGACATAAGTGCATTTCACTTAGATCACGAGCTTGATCACCAAGCCTCGAGAAACCATCAATCCTTGTACGACGTATACCTCTTCTCGCTCCGGGCCCATCAAATGTGGGGGTTTCTATACTGAAACTATACCTGGCATCTGGTTCTTACTTCAGG	H1	Pembrokeshire	N/A	N/A
pem7	TTCTAACTAAACTATTCCCTGCTTCTCTCACCTAATCATTTTTCAATTCATACATTTAACAATACCTACAGCATTTTCTCAGTACGCACTTTCTTCCCTCCCCTATGTACATCGTGCATTACTGGTTTGCCCCATGCATATAAGCATGTACATATAGTGGTTGATATGACATAAGTGCATTTCACTTAGATCACGAGCTTGATCACCAAGCCTCGAGAAACCATCAATCCTTGTACGACGTATACCTCTTCTCGCTCCGGGCCCATCAAATGTGGGGGTTTCTATACTGAAACTATACCTGGCATCTGGTTCTTACTTCAGG	H1	Pembrokeshire	N/A	N/A
pem8	AGCCCCACCATCAGCACCCAAAGCTGATATTCTAACTAAACTATTCCCTGCTTCTCTCACCTAATCATTTTTCAATTCATACATTTAACAATACCTACAGCATTTTCTCAGTACGCACTTTCTTCCCTCCCCTATGTACATCGTGCATTACTGGTTTGCCCCATGCATATAAGCATGTACATATAGTGGTTGATATGACATAAGTGCATTTCACTTAGATCACGAGCTTGATCACCAAGCCTCGAGAAACCATCAATCCTTGTACGACGTATACCTCTTCTCGCTCCGGGCCCATCAAATGTGGGGGTTTCTATACTGAAACTATACCTGGCATCTGGTTCTTACTTCAGGAAAAAATGGAG	H1	Pembrokeshire	N/A	N/A
pem9	CATTTAACAATACCTACAGCATTTTCTCAGTACGCACTTTCTTCCCTCCCCTATGTACATCGTGCATTACTGGTTTGCCCCATGCATATAAGCATGTACATATAGTGGTTGATATGACATAAGTGCATTTCACTTAGATCACGAGCTTGATCACCAAGCCTCGAGAAACCATCAATCCTTGTACGACGTATACCTCTTCTCGCTCCGGGCCCATCAAATGTGGGGGTTTCTATACTGAAACTATACCTGGCATCTGGTTCTTACTTCAGG	H1	Pembrokeshire	N/A	N/A
pem10	TTCTAACTAAACTATTCCCTGCTTCTCTCACCTAATCATTTTTCAATTCATACATTTAACAATACCTACAGCATTTTCTCAGTACGCACTTTCTTCCCTCCCCTATGTACATCGTGCATTACTGGTTTGCCCCATGCATATAAGCATGTACATATAGTGGTTGATATGACATAAGTGCATTTCACTTAGATCACGAGCTTGATCACCAAGCCTCGAGAAACCATCAATCCTTGTACGACGTATACCTCTTCTCGCTCCGGGCCCATCAAATGTGGGGGTTTCTATACTGAAACTATACCTGGCATCTGGTTCTTACTTCAGG	H1	Pembrokeshire	N/A	N/A
pem11	GCCCCACCATCAGCACCCAAAGCTGATATTCTAACTAAACTATTCCCTGCTTCTCTCACCTAATCATTTTTCAATTCATACATTTAACAATACCTACAGCATTTTCTCAGTACGCACTTTCTTCCCTCCCCTATGTACATCGTGCATTACTGGTTTGCCCCATGCATATAAGCATGTACATATAGTGGTTGATATGACATAAGTGCATTTCACTTAGATCACGAGCTTGATCACCAAGCCTCGAGAAACCATCAATCCTTGTACGACGTATACCTCTTCTCGCTCCGGGCCCATCAAATGTGGGGGTTTCTATACTGAAACTATACCTGGCATCTGGTTCTTACTTCAGGA	H1	Pembrokeshire	N/A	N/A
pem12	ATTCTAACTAAACTATTCCCTGCTTCTCTCACCTAATCATTTTTCAATTCATACATTTAACAATACCTACAGCATTTTCTCAGTACGCACTTTCTTCCCTCCCCTATGTACATCGTGCATTACTGGTTTGCCCCATGCATATAAGCATGTACATATAGTGGTTGATATGACATAAGTGCATTTCACTTAGATCACGAGCTTGATCACCAAGCCTCGAGAAACCATCAATCCTTGTACGACGTATACCTCTTCTCGCTCCGGGCCCATCAAATGTGGGGGTTTC	H1	Pembrokeshire	N/A	N/A
pem13	TTCATACATTTAACAATACCTACAGCATTTTCTCAGTACGCACTTTCTTCCCTCCCCTATGTACATCGTGCATTACTGGTTTGCCCCATGCATATAAGCATGTACATATAGTGGTTGATATGACATAAGTGCATTTCACTTAGATCACGAGCTTGATCACCAAGCCTCGAGAAACCATCAATCCTTGTACGACGTATACCTCTTCTCGCTCCGGGCCCATCAAATGTGGGGGTTTCTATACTG	H1	Pembrokeshire	N/A	N/A
pem14	ATTCTAACTAAACTATTCCCTGCTTCTCTCACCTAATCATTTTTCAATTCATACATTTAACAATACCTACAGCATTTTCTCAGTACGCACTTTCTTCCCTCCCCTATGTACATCGTGCATTACTGGTTTGCCCCATGCATATAAGCATGTACATATAGTGGTTGATATGACATAAGTGCATTTCACTTAGATCACGAGCTTGATCACCAAGCCTCGAGAAACCATCAATCCTTGTACGACGTATACCTCTTCTCGCTCCGGGCCCATCAAATGTGGGGGTTTCTATACTGAAACTATACCTGGCATCTGGTTCTTACTTCAGG	H1	Pembrokeshire	N/A	N/A
pem15	TTCTAACTAAACTATTCCCTGCTTCTCTCACCTAATCATTTTTCAATTCATACATTTAACAATACCTACAGCATTTTCTCAGTACGCACTTTCTTCCCTCCCCTATGTACATCGTGCATTACTGGTTTGCCCCATGCATATAAGCATGTACATATAGTGGTTGATATGACATAAGTGCATTTCACTTAGATCACGAGCTTGATCACCAAGCCTCGAGAAACCATCAATCCTTGTACGACGTATACCTCTTCTCGCTCCGGGCCCATCAAATGTGGGGGTTTCTATACTGAAACTATACCTGGCATCTGGTTCTTACTTCAGGA	H1	Pembrokeshire	N/A	N/A
pem16	TTCATACATTTAACAATACCTACAGCATTTTCTCAGTACGCACTTTCTTCCCTCCCCTATGTACATCGTGCATTACTGGTTTGCCCCATGCATATAAGCATGTACATATAGTGGTTGATATGACATAAGTGCATTTCACTTAGATCACGAGCTTGATCACCAAGCCTCGAGAAACCATCAATCCTTGTACGACGTATACCTCTTCTCGCTCCGGGCCCATCAAATGTGGGGGTTTCTATACTGAAACTATACCTGGCATCTGGTTCTTACTTCAGG	H1	Pembrokeshire	N/A	N/A
pem17	ATTCCCTGCTTCTCTCACCTAATCATTTTTCAATTCATACATTTAACAATACCTACAGCATTTTCTCAGTACGCACTTTCTTCCCTCCCCTATGTACATCGTGCATTACTGGTTTGCCCCATGCATATAAGCATGTACATATAGTGGTTGATATGACATAAGTGCATTTCACTTAGATCACGAGCTTGATCACCAAGCCTCGAGAAACCATCAATCCTTGTACGACGTATACCTCTTCTCGCTCCGGGCCCATCAAATGTGGGGGTTTCTATACTGAAACTATACCTGGCATCTGGTTCTTACTT	H1	Pembrokeshire	N/A	N/A
pem18	TCTCTCACCTAATCATTTTTCAATTCATACATTTAACAATACCTACAGCATTTTCTCAGTACGCACTTTCTTCCCTCCCCTATGTACATCGTGCATTACTGGTTTGCCCCATGCATATAAGCATGTACATATAGTGGTTGATATGACATAAGTGCATTTCACTTAGATCACGAGCTTGATCACCAAGCCTCGAGAAACCATCAATCCTTGTACGACGTATACCTCTTCTCGCTCCGGGCCCATCAAATGTGGGGGTTTCTATACTGAAACTATACCTGGCATCTGGTTCTTACTTCAGGA	H1	Pembrokeshire	N/A	N/A
pem19	GCCCCACCATCAGCACCCAAAGCTGATATTCTAACTAAACTATTCCCTGCTTCTCTCACCTAATCATTTTTCAATTCATACATTTAACAATACCTACAGCATTTTCTCAGTACGCACTTTCTTCCCTCCCCTATGTACATCGTGCATTACTGGTTTGCCCCATGCATATAAGCATGTACATATAGTGGTTGATATGACATAAGTGCATTTCACTTAGATCACGAGCTTGATCACCAAGCCTCGAGAAACCATCAATCCTTGTACGACGTATACCTCTTCTCGCTCCGGGCCCATCAAATGTGGGGGTTTC	H1	Pembrokeshire	N/A	N/A
pem20	ATTCTAACTAAACTATTCCCTGCTTCTCTCACCTAATCATTTTTCAATTCATACATTTAACAATACCTACAGCATTTTCTCAGTACGCACTTTCTTCCCTCCCCTATGTACATCGTGCATTACTGGTTTGCCCCATGCATATAAGCATGTACATATAGTGGTTGATATGACATAAGTGCATTTCACTTAGATCACGAGCTTGATCACCAAGCCTCGAGAAACCATCAATCCTTGTACGACGTATACCTCTTCTCGCTCCGGGCCCATCAAATGTGGGGGTTTCTATA	H1	Pembrokeshire	N/A	N/A
pem21	ATTCTAACTAAACTATTCCCTGCTTCTCTCACCTAATCATTTTTCAATTCATACATTTAACAATACCTACAGCATTTTCTCAGTACGCACTTTCTTCCCTCCCCTATGTACATCGTGCATTACTGGTTTGCCCCATGCATATAAGCATGTACATATAGTGGTTGATATGACATAAGTGCATTTCACTTAGATCACGAGCTTGATCACCAAGCCTCGAGAAACCATCAATCCTTGTACGACGTATACCTCTTCTCGCTCCGGGCCCATCAAATGTGGGGGTTTCTATACTGAAACTATACCTGGCATCTGGTTCTTACTTC	H1	Pembrokeshire	N/A	N/A
pow1	ATTCTAACTAAACTATTCCCTGCTTCTCTCACCTAATCATTTTTCAATTCATACATTTAACAATACCTACAGCATTTTCTCAGTACGCACTTTCTTCCCTCCCCTATGTACGTCGTGCATTACTGGTTTGCCCCATGCATATAAGCATGTACATATAGTGGTTGATATGACATAAGTGCATTTCACTTAGATCACGAGCTTGATCACCAAGCCTCGAGAAACCATCAATCCTTGTACGACGTATACCTCTTCTCGCTCCGGGCCCATCAAATGTGGGGGTTTCTATACTGAAACTATACCTGGCATCTGGTTCTTACTTCAGG	H4	Powys	N/A	N/A
pow2	ATTCTAACTAAACTATTCCCTGCTTCTCTCACCTAATCATTTTTCAATTCATACATTTAACAATACCTACAGCATTTTCTCAGTACGCACTTTCTTCCCTCCCCTATGTACGTCGTGCATTACTGGTTTGCCCCATGCATATAAGCATGTACATATAGTGGTTGATATGACATAAGTGCATTTCACTTAGATCACGAGCTTGATCACCAAGCCTCGAGAAACCATCAATCCTTGTACGACGTATACCTCTTCTCGCTCCGGGCCCATCAAATGTGGGGGTTTCTA	H4	Powys	N/A	N/A
pow3	ATACATTTAACAATACCTACAGCATTTTCTCAGTACGCACTTTCTTCCCTCCCCTATGTACGTCGTGCATTACTGGTTTGCCCCATGCATATAAGCATGTACATATAGTGGTTGATATGACATAAGTGCATTTCACTTAGATCACGAGCTTGATCACCAAGCCTCGAGAAACCATCAATCCTTGTACGACGTATACCTCTTCTCGCTCCGGGCCCATCAAATGTGGGGGTTTCTATACTGAAACTATACCTGGCATCTGGTTCTTACTTCAGGA	H4	Powys	N/A	N/A
pow4	TTCTAACTAAACTATTCCCTGCTTCTCTCACCTAATCATTTTTCAATTCATACATTTAACAATACCTACAGCATTTTCTCAGTACGCACTTTCTTCCCTCCCCTATGTACGTCGTGCATTACTGGTTTGCCCCATGCATATAAGCATGTACATATAGTGGTTGATATGACATAAGTGCATTTCACTTAGATCACGAGCTTGATCACCAAGCCTCGAGAAACCATCAATCCTTGTACGACGTATACCTCTTCTCGCTCCGGGCCCATCAAATGTGGGGGTTTCTATACTGAAACTATACCTGGCATCTGGTTCTTACTTCAGGA	H4	Powys	N/A	N/A
pow5	ATTCTAACTAAACTATTCCCTGCTTCTCTCACCTAATCATTTTTCAATTCATACATTTAACAATACCTACAGCATTTTCTCAGTACGCACTTTCTTCCCTCCCCTATGTACATCGTGCATTACTGGTTTGCCCCATGCATATAAGCATGTACATATAGTGGTTGATATGACATAAGTGCATTTCACTTAGATCACGAGCTTGATCACCAAGCCTCGAGAAACCATCAATCCTTGTACGACGTATACCTCTTCTCGCTCCGGGCCCATCAAATGTGGGGGTTTCTATACTGAAACTATACCTGGCATCTGGTTCTTACTTCA	H1	Powys	N/A	N/A
pow6	ATTCTAACTAAACTATTCCCTGCTTCTCTCACCTAATCATTTTTCAATTCATACATTTAACAATACCTACAGCATTTTCTCAGTACGCACTTTCTTCCCTCCCCTATGTACGTCGTGCATTACTGGTTTGCCCCATGCATATAAGCATGTACATATAGTGGTTGATATGACATAAGTGCATTTCACTTAGATCACGAGCTTGATCACCAAGCCTCGAGAAACCATCAATCCTTGTACGACGTATACCTCTTCTCGCTCCGGGCCCATCAAATGTGGGGGTTTCTATACTGAAACTATACCTGGCATCTGGTTCTTACTTCAGGA	H4	Powys	N/A	N/A
pow7	ATTCTAACTAAACTATTCCCTGCTTCTCTCACCTAATCATTTTTCAATTCATACATTTAACAATACCTACAGCATTTTCTCAGTACGCACTTTCTTCCCTCCCCTATGTACGTCGTGCATTACTGGTTTGCCCCATGCATATAAGCATGTACATATAGTGGTTGATATGACATAAGTGCATTTCACTTAGATCACGAGCTTGATCACCAAGCCTCGAGAAACCATCAATCCTTGTACGACGTATACCTCTTCTCGCTCCGGGCCCATCAAATGTGGGGGTTTCTATACTGAAACTATACCTGGCATCTGGTTCTTACTTCAGGA	H4	Powys	N/A	N/A
pow8	ATTCCCTGCTTCTCTCACCTAATCATTTTTCAATTCATACATTTAACAATACCTACAGCATTTTCTCAGTACGCACTTTCTTCCCTCCCCTATGTACGTCGTGCATTACTGGTTTGCCCCATGCATATAAGCATGTACATATAGTGGTTGATATGACATAAGTGCATTTCACTTAGATCACGAGCTTGATCACCAAGCCTCGAGAAACCATCAATCCTTGTACGACGTATACCTCTTCTCGCTCCGGGCCCATCAAATGTGGGGGTTTCTATACTGAAACTATACCTGGCATCTGGTTCTTACTTCAGG	H4	Powys	N/A	N/A
pow9	AGCCCCACCATCAGCACCCAAAGCTGATATTCTAACTAAACTATTCCCTGCTTCTCTCACCTAATCATTTTTCAATTCATACATTTAACAATACCTACAGCATTTTCTCAGTACGCACTTTCTTCCCTCCCCTATGTACGTCGTGCATTACTGGTTTGCCCCATGCATATAAGCATGTACATATAGTGGTTGATATGACATAAGTGCATTTCACTTAGATCACGAGCTTGATCACCAAGCCTCGAGAAACCATCAATCCTTGTACGACGTATACCTCTTCTCGCTCCGGGCCCATCAAATGTGGGGGTTTCTATACTGAAACTATACCTGGCATCTGGTTCTTACTTCAGGA	H4	Powys	N/A	N/A
pow10	GCCCCACCATCAGCACCCAAAGCTGATATTCTAACTAAACTATTCCCTGCTTCTCTCACCTAATCATTTTTCAATTCATACATTTAACAATACCTACAGCATTTTCTCAGTACGCACTTTCTTCCCTCCCCTATGTACGTCGTGCATTACTGGTTTGCCCCATGCATATAAGCATGTACATATAGTGGTTGATATGACATAAGTGCATTTCACTTAGATCACGAGCTTGATCACCAAGCCTCGAGAAACCATCAATCCTTGTACGACGTATACCTCTTCTCGCTCCGGGCCCATCAAATGTGGGGGTTTCTATACTGAAACTATACCTGGCATCTGGTTCTTACTTCAGGA	H4	Powys	N/A	N/A
t3	CATACATTTAACAATACCTACAGCATTTTCTCAGTACGCACTTTCTTCCCTCCCCTATGTACATCGTGCATTACTGGTTTGCCCCATGCATATAAGCATGTACATATAGTGGTTGATATGACATAAGTGCATTTCACTTAGATCACGAGCTTGATCACCAAGCCTCGAGAAACCATCAATCCTTGTACGACGTATACCTCTTCTCGCTCCGGGCCCATCAAATGTGGGGGTTTCTATACTGAAACTATACCTGGCATCTGGTTCTTACTTCAGGA	H1	Northumberland	N/A	N/A
t4	CCCCACCATCAGCACCCAAAGCTGATATTCTAACTAAACTATTCCCTGCTTCTCTCACCTAATCATTTTTCAATTCATACATTTAACAATACCTACAGCATTTTCTCAGTACGCACTTTCTTCCCTCCCCTATGTACATCGTGCATTACTGGTTTGCCCCATGCATATAAGCATGTACATATAGTGGTTGATATGACATAAGTGCATTTCACTTAGATCACGAGCTTGATCACCAAGCCTCGAGAAACCATCAATCCTTGTACGACGTATACCTCTTCTCGCTCCGGGCCCATCAAATGTGGGGGTTTCTATACTGAAACTATACCTGGCATCTGGTTCTTACTTCAGGA	H1	Northumberland	N/A	N/A
t6	TATTCCCTGCTTCTCTCACCTAATCATTTTTCAATTCATACATTTAACAATACCTACAGCATTTTCTCAGTACGCACTTTCTTCCCTCCCCTATGTACATCGTGCATTACTGGTTTGCCCCATGCATATAAGCATGTACATATAGTGGTTGATATGACATAAGTGCATTTCACTTAGATCACGAGCTTGATCACCAAGCCTCGAGAAACCATCAATCCTTGTACGACGTATACCTCTTCTCGCTCCGGGCCCATCAAATGTGGGGGTTTCTATACTGAAACTATACCTGGCATCTGGTTCTTACTTCAGG	H1	Northumberland	N/A	N/A
t7	ATTCTAACTAAACTATTCCCTGCTTCTCTCACCTAATCATTTTTCAATTCATACATTTAACAATACCTACAGCATTTTCTCAGTACGCACTTTCTTCCCTCCCCTATGTACATCGTGCATTACTGGTTTGCCCCATGCATATAAGCATGTACATATAGTGGTTGATATGACATAAGTGCATTTCACTTAGATCACGAGCTTGATCACCAAGCCTCGAGAAACCATCAATCCTTGTACGACGTATACCTCTTCTCGCTCCGGGCCCATCAAATGTGGGGGTTTCTATACTGAAACTATACCTGGCATCTGGTTCTTACTTCAGG	H1	Northumberland	N/A	N/A
t9	ACAGCATTTTCTCAGTACGCACTTTCTTCCCTCCCCTATGTACATCGTGCATTACTGGTTTGCCCCATGCATATAAGCATGTACATATAGTGGTTGATATGACATAAGTGCATTTCACTTAGATCACGAGCTTGATCACCAAGCCTCGAGAAACCATCAATCCTTGTACGACGTATACCTCTTCTCGCTCCGGGCCCATCAAATGTGGGGGTTTCTATACTGAAACTATACCTGGCATCTGGTTCTTACTTC	H1	Northumberland	N/A	N/A
t11	CCCTGCTTCTCTCACCTAATCATTTTTCAATTCATACATTTAACAATACCTACAGCATTTTCTCAGTACGCACTTTCTTCCCTCCCCTATGTACATCGTGCATTACTGGTTTGCCCCATGCATATAAGCATGTACATATAGTGGTTGATATGACATAAGTGCATTTCACTTAGATCACGAGCTTGATCACCAAGCCTCGAGAAACCATCAATCCTTGTACGACGTATACCTCTTCTCGCTCCGGGCCCATCAAATGTGGGGGTTTCTATACTGAAACTATACCTGGCATCTGGTTCTTACTTCAGGA	H1	Northumberland	N/A	N/A
t14	CTCACCTAATCATTTTTCAATTCATACATTTAACAATACCTACAGCATTTTCTCAGTACGCACTTTCTTCCCTCCCCTATGTACATCGTGCATTACTGGTTTGCCCCATGCATATAAGCATGTACATATAGTGGTTGATATGACATAAGTGCATTTCACTTAGATCACGAGCTTGATCACCAAGCCTCGAGAAACCATCAATCCTTGTACGACGTATACCTCTTCTCGCTCCGGGCCCATCAAATGTGGGGGTTTCTATACTGAAACTATACCTGGCATCTGGTTCTTACTTCA	H1	Northumberland	N/A	N/A
t21	ATTCTAACTAAACTATTCCCTGCTTCTCTCACCTAATCATTTTTCAATTCATACATTTAACAATACCTACAGCATTTTCTCAGTACGCACTTTCTTCCCTCCCCTATGTACATCGTGCATTACTGGTTTGCCCCATGCATATAAGCATGTACATATAGTGGTTGATATGACATAAGTGCATTTCACTTAGATCACGAGCTTGATCACCAAGCCTCGAGAAACCATCAATCCTTGTACGACGTATACCTCTTCTCGCTCCGGGCCCATCAAATGTGGGGGTTTCTATACTGAAACTATACCTGGCATCTGGTTCTTACTTCAGG	H1	Northumberland	N/A	N/A
t22	AGCCCCACCATCAGCACCCAAAGCTGATATTCTAACTAAACTATTCCCTGCTTCTCTCACCTAATCATTTTTCAATTCATACATTTAACAATACCTACAGCATTTTCTCAGTACGCACTTTCTTCCCTCCCCTATGTACATCGTGCATTACTGGTTTGCCCCATGCATATAAGCATGTACATATAGTGGTTGATATGACATAAGTGCATTTCACTTAGATCACGAGCTTGATCACCAAGCCTCGAGAAACCATCAATCCTTGTACGACGTATACCTCTTCTCGCTCCGGGCCCATCAAATGTGGGGGTTTCTATACTGAAACTATACCTGGCATCTGGTTCTTACTTCAGGA	H1	Northumberland	N/A	N/A
t25	TCATACATTTAACAATACCTACAGCATTTTCTCAGTACGCACTTTCTTCCCTCCCCTATGTACATCGTGCATTACTGGTTTGCCCCATGCATATAAGCATGTACATATAGTGGTTGATATGACATAAGTGCATTTCACTTAGATCACGAGCTTGATCACCAAGCCTCGAGAAACCATCAATCCTTGTACGACGTATACCTCTTCTCGCTCCGGGCCCATCAAATGTGGGGGTTTCT	H1	Northumberland	N/A	N/A
t29	TAGCCCCACCATCAGCACCCAAAGCTGATATTCTAACTAAACTATTCCCTGCTTCTCTCACCTAATCATTTTTCAATTCATACATTTAACAATACCTACAGCATTTTCTCAGTACGCACTTTCTTCCCTCCCCTATGTACATCGTGCATTACTGGTTTGCCCCATGCATATAAGCATGTACATATAGTGGTTGATATGACATAAGTGCATTTCACTTAGATCACGAGCTTGATCACCAAGCCTCGAGAAACCATCAATCCTTGTACGACGTATACCTCTTCTCGCTCCGGGCCCATCAAATGTGGGGGTTTCTATACTGAAACTATACCTGGCATCTGGTTCTTACTTCA	H1	Northumberland	N/A	N/A
t30	ACATTTAACAATACCTACAGCATTTTCTCAGTACGCACTTTCTTCCCTCCCCTATGTACATCGTGCATTACTGGTTTGCCCCATGCATATAAGCATGTACATATAGTGGTTGATATGACATAAGTGCATTTCACTTAGATCACGAGCTTGATCACCAAGCCTCGAGAAACCATCAATCCTTGTACGACGTATACCTCTTCTCGCTCCGGGCCCATCAAATGTGGGGGTTTCTATACTGAAACTA	H1	Northumberland	N/A	N/A
t39	CTGATATTCTAACTAAACTATTCCCTGCTTCTCTCACCTAATCATTTTTCAATTCATACATTTAACAATACCTACAGCATTTTCTCAGTACGCACTTTCTTCCCTCCCCTATGTACATCGTGCATTACTGGTTTGCCCCATGCATATAAGCATGTACATATAGTGGTTGATATGACATAAGTGCATTTCACTTAGATCACGAGCTTGATCACCAAGCCTCGAGAAACCATCAATCCTTGTACGACGTATACCTCTTCTCGCTCCGGGCCCATCAAATGTGGGGGTTTCTATACTGAAACTATACCTGGCATCTGGTTCTTACTTCA	H1	Northumberland	N/A	N/A
t41	GCCCCACCATCAGCACCCAAAGCTGATATTCTAACTAAACTATTCCCTGCTTCTCTCACCTAATCATTTTTCAATTCATACATTTAACAATACCTACAGCATTTTCTCAGTACGCACTTTCTTCCCTCCCCTATGTACATCGTGCATTACTGGTTTGCCCCATGCATATAAGCATGTACATATAGTGGTTGATATGACATAAGTGCATTTCACTTAGATCACGAGCTTGATCACCAAGCCTCGAGAAACCATCAATCCTTGTACGACGTATACCTCTTCTCGCTCCGGGCCCATCAAATGTGGGGGTTTCTATACTGAAACTATACCTGGCATCTGGTTCTTACTTCAGGA	H1	Northumberland	N/A	N/A
t43	TATTCCCTGCTTCTCTCACCTAATCATTTTTCAATTCATACATTTAACAATACCTACAGCATTTTCTCAGTACGCACCTTCTTCCCTCCCCTATGTACGTCGTGCATTACTGGTTTGCCCCATGCATATAAGCATGTACATATAGTGGTTGATATGACATAAGTGCATTTCACTTAGATCACGAGCTTGATCACCAAGCCTCGAGAAACCATCAATCCTTGTACGACGTATACCTCTTCTCGCTCCGGGCCCATCGAATGTGGGGGTTTCTATACTGAAACTATACCTGGCATCTGGTTCTTACTT	H9	Northumberland	N/A	N/A
t48	TCTCACCTAATCATTTTTGAAAAAAAGACATTTAACAATACCTACAGCATTTTCTCAGTACGCACTTTCTTCCCTCCCCTATGTACATCGTGCATTACTGGTTTGCCCCATGCATATAAGCATGTACATATAGTGGTTGATATGACATAAGTGCATTTCACTTAGATCACGAGCTTGATCACCAAGCCTCGAGAAACCATCAATCCTTGTACGACGTATACCTCTTCTCGCTCCGGGCCCATCAAATGTGGGGGTTTCTATACTGAAACTATACCTGGCATCTGGTTCTTACTT	H1	Northumberland	N/A	N/A
t58	TCCCTGCTTCTCTCACCTAATCATTTTTCAATTCATACATTTAACAATACCTACAGCATTTTCTCAGTACGCACCTTCTTCCCTCCCCTATGTACGTCGTGCATTACTGGTTTGCCCCATGCATATAAGCATGTACATATAGTGGTTGATATGACATAAGTGCATTTCACTTAGATCACGAGCTTGATCACCAAGCCTCGAGAAACCATCAATCCTTGTACGACGTATACCTCTTCTCGCTCCGGGCCCATCGAATGTGGGGGTTTCTATACTGAAACTATACCTGGCATCTGGTTCTTACTTCAGGA	H9	Northumberland	N/A	N/A
t78	TAGCCCCACCATCAGCACCCAAAGGCTGATATTCTAACTAAACTATTCCCTGCTTCTCTCACCTAATCATTTTTCAATTCATACATTTAACAATACCTACAGCATTTTCTCAGTACGCACTTTCTTCCCTCCCCTATGTACATCGTGCATTACTGGTTTGCCCCATGCATATAAGCATGTACATATAGTGGTTGATATGACATAAGTGCATTTCACTTAGATCACGAGCTTGATCACCAAGCCTCGAGAAACCATCAATCCTTGTACGACGTATACCTCTTCTCGCTCCGGGCCCATCAAATGTGGGGGTTTCTATACTGAAACTATACCTGGCATCTGGTTCTTACTTCAGGA	H1	Northumberland	N/A	N/A
t85	AGCCCCACCATCAGCACCCAAAGCTGATATTCTAACTAAACTATTCCCTGCTTCTCTCACCTAATCATTTTTCAATTCATACATTTAACAATACCTACAGCATTTTCTCAGTACGCACTTTCTTCCCTCCCCTATGTACATCGTGCATTACTGGTTTGCCCCATGCATATAAGCATGTACATATAGTGGTTGATATGACATAAGTGCATTTCACTTAGATCACGAGCTTGATCACCAAGCCTCGAGAAACCATCAATCCTTGTACGACGTATACCTCTTCTCGCTCCGGGCCCATCAAATGTGGGGGTTTCTATACTGAAACTATACCTGGCATCTGGTTCTT	H1	Northumberland	N/A	N/A
t91	TGATATTCTAACTAAACTATTCCCTGTTTATCGACCTAATCATTTTTCAATTCATACATTTAACAATACCTACAGCATTTTCTCAGTACGCACTTTCTTCCCTCCCCTATGTACATCGTGCATTACTGGTTTGCCCCATGCATATAAGCATGTACATATAGTGGTTGATATGACATAAGTGCATTTCACTTAGATCACGAGCTTGATCACCAAGCCTCGAGAAACCATCAATCCTTGTACGACGTATACCTCTTCTCGCTCCGGGCCCATCAAATGTGGGGGTTTCTATACTGAAAACTATACCTGGCATCTG	H1	Northumberland	N/A	N/A
t92	ACAGCATTTTCTCAGTACGCACTTTCTTCCCTCCCCTATGTACATCGTGCATTACTGGTTTGCCCCATGCATATAAGCATGTACATATAGTGGTTGATATGACATAAGTGCATTTCACTTAGATCACGAGCTTGATCACCAAGCCTCGAGAAACCATCAATCCTTGTACGACGTATACCTCTTCTCGCTCCGGGCCCATCAAATGTGGGGGTTTCTATACTGAAACTATACCTGGCATCTGGTTCTTACTTC	H1	Northumberland	N/A	N/A
9482	GCCCCACCATCAGCACCCAAAGCTGATATTCTAACTAAACTATTCCCTGCTTCTCTCACCTAATCATTTTTCAATTCATACATTTAACAATACCTACAGCATTTTCTCAGTACGCACTTTCTTCCCTCCCCTATGTACGTCGTGCATTACTGGTTTGCCCCATGCATATAAGCATGTACATATAGTGGTTGATATGACATAAGTGCATTTCACTTAGATCACGAGCTTGATCACCAAGCCTCGAGAAACCATCAATCCTTGTACGACGTATACCTCTTCTCGCTCCGGGCCCATCAAATGTGGGGGTTTCTATACTGAAACTATACCTGGCATCTGGTTCTTACTTCAGGA	H4	Down	330500	342500
9483	ACCCAAAGCTGATATTCTAACTAAACTATTCCCTGCTTCTCTCACCTAATCATTTTTCAATTCATACATTTAACAATACCTACAGCATTTTCTCAGTACGCACCTTCTTCCCTCCCCTATGTACGTCGTGCATTACTGGTTTGCCCCATGCATATAAGCATGTACATATAGTGGTTGATATGACATAAGTGCATTTCACTTAGATCACGAGCTTGATCACCAAGCCTCGAGAAACCATCAATCCTTGTACGACGTATACCTCTTCTCGCTCCGGGCCCATCGAATGTGGGGGTTTCTATACTGAAACTATACCTGGCATCTGGTTCTTACTT	H9	Derry	267000	429100
9484	CCATCAGCACCCAAAGCTGATATTCTAACTAAACTATTCCCTGCTTCTCTCACCTAATCATTTTTCAATTCATACATTTAACAATACCTACAGCATTTTCTCAGTACGCACCTTCTTCCCTCCCCTATGTACGTCGTGCATTACTGGTTTGCCCCATGCATATAAGCATGTACATATAGTGGTTGATATGACATAAGTGCATTTCACTTAGATCACGAGCTTGATCACCAAGCCTCGAGAAACCATCAATCCTTGTACGACGTATACCTCTTCTCGCTCCGGGCCCATCGAATGTGGGGGTTTCTATACTGAAACTATACCTGGCATCTGGTTCTTACTT	H9	Down	346500	361700
9485	CCATCAGCACCCAAAGCTGATATTCTAACTAAACTATTCCCTGCTTCTCTCACCTAATCATTTTTCAATTCATACATTTAACAATACCTACAGCATTTTCTCAGTACGCACCTTCTTCCCTCCCCTATGTACGTCGTGCATTACTGGTTTGCCCCATGCATATAAGCATGTACATATAGTGGTTGATATGACATAAGTGCATTTCACTTAGATCACGAGCTTGATCACCAAGCCTCGAGAAACCATCAATCCTTGTACGACGTATACCTCTTCTCGCTCCGGGCCCATCGAATGTGGGGGTTTCTATACTGAAACTATACCTGGCATCTGGTTCTTACTTCAGGA	H9	Down	351800	356700
9486	ATAGCCCCACCATCAGCACCCAAAGCTGATATTCTAACTAAACTATTCCCTGCTTCTCTCACCTAATCATTTTTCAATTCATACATTTAACAATACCTACAGCATTTTCTCAGTACGCACCTTCTTCCCTCCCCTATGTACGTCGTGCATTACTGGTTTGCCCCATGCATATAAGCATGTACATATAGTGGTTGATATGACATAAGTGCATTTCACTTAGATCACGAGCTTGATCACCAAGCCTCGAGAAACCATCAATCCTTGTACGACGTATACCTCTTCTCGCTCCGGGCCCATCGAATGTGGGGGTTTCTATACTGAAACTATACCTGGCATCTGGTTCTTACTTCAGGA	H9	Down	349400	358500
9488	ATAGCCCCACCATCAGCACCCAAAGCTGATATTCTAACTAAACTATTCCCTGCTTCTCTCACCTAATCATTTTTCAATTCATACATTTAACAATACCTACAGCATTTTCTCAGTACGCACCTTCTTCCCTCCCCTATGTACGTCGTGCATTACTGGTTTGCCCCATGCATATAAGCATGTACATATAGTGGTTGATATGACATAAGTGCATTTCACTTAGATCACGAGCTTGATCACCAAGCCTCGAGAAACCATCAATCCTTGTACGACGTATACCTCTTCTCGCTCCGGGCCCATCGAATGTGGGGGTTTCTATACTGAAACTATACCTGGCATCTGGTTCTTACTTCAGGA	H9	Antrim	302500	421500
23	AGCCCCACCATCAGCACCCAAAGCTGATATTCTAACTAAACTATTCCCTGCTTCTCTCACCTAATCATTTTTCAATTCATACATTTAACAATACCTACAGCATTTTCTCAGTACGCACCTTCTTCCCTCCCCTATGTACGTCGTGCATTACTGGTTTGCCCCATGCATATAAGCATGTACATATAGTGGTTGATATGACATAAGTGCATTTCACTTAGATCACGAGCTTGATCACCAAGCCTCGAGAAACCATCAATCCTTGTACGACGTATACCTCTTCTCGCTCCGGGCCCATCGAATGTGGGGGTTTCTATACTGAAACTATACCTGGCATCTGGTTCTTACTT	H9	Tyrone	253800	373800
9490	ACAATACCTACAGCATTTTCTCAGTACGCACTTTCTTCCCTCCCCTATGTACATCGTGCATTACTGGTTTGCCCCATGCATATAAGCATGTACATATGGTGGTTGATATGACATAAGTGCATTTCACTTAGATCACGAGCTTGATCACCAAGCCTCGAGAAACCATCAATCCTTGTACGACGTATACCTCTTCTCGCTCCGGGCCCATCAAATGTGGGGGTTTCTATACTGAAACTATACCTGGCATCTGGTTCTTACTTCA	H2	Down	319800	335400
9492	ATTCTAACTAAACTATTCCCTGCTTCTCTCACCTAATCATTTTTCAATTCATACATTTAACAATACCTACAGCATTTTCTCAGTACGCACCTTCTTCCCTCCCCTATGTACGTCGTGCATTACTGGTTTGCCCCATGCATATAAGCATGTACATATAGTGGTTGATATGACATAAGTGCATTTCACTTAGATCACGAGCTTGATCACCAAGCCTCGAGAAACCATCAATCCTTGTACGACGTATACCTCTTCTCGCTCCGGGCCCATCGAATGTGGGGGTTTCTATACTGAAACTATACCTGGCATCTGGTTCTTACTTCAGGA	H9	Down	320400	339500
9491	ATTCTAACTAAACTATTCCCTGCTTCTCTCACCTAATCATTTTTCAATTCATACATTTAACAATACCTACAGCATTTTCTCAGTACGCACCTTCTTCCCTCCCCTATGTACGTCGTGCATTACTGGTTTGCCCCATGCATATAAGCATGTACATATAGTGGTTGATATGACATAAGTGCATTTCACTTAGATCACGAGCTTGATCACCAAGCCTCGAGAAACCATCAATCCTTGTACGACGTATACCTCTTCTCGCTCCGGGCCCATCGAATGTGGGGGTTTCTATACTGAAACTATACCTGGCATCTGGTTCTTACTTCAGGA	H9	Down	335800	344400
9944	GCCCCACCATCAGCACCCAAAGCTGATATTCTAACTAAACTATTCCCTGCTTCTCTCACCTAATCATTTTTCAATTCATACATTTAACAATACCTACAGCATTTTCTCAGTACGCACCTTCTTCCCTCCCCTATGTACGTCGTGCATTACTGGTTTGCCCCATGCATATAAGCATGTACATATAGTGGTTGATATGACATAAGTGCATTTCACTTAGATCACGAGCTTGATCACCAAGCCTCGAGAAACCATCAATCCTTGTACGACGTATACCTCTTCTCGCTCCGGGCCCATCGAATGTGGGGGTTTCTATACTGAAACTATACCTGGCATCTGGTTCTTACTT	H9	Antrim	343000	401700
9493	ATTCTAACTAAACTATTCCCTGCTTCTCTCACCTAATCATTTTTCAATTCATACATTTAACAATACCTACAGCATTTTCTCAGTACGCACCTTCTTCCCTCCCCTATGTACGTCGTGCATTACTGGTTTGCCCCATGCATATAAGCATGTACATATAGTGGTTGATATGACATAAGTGCATTTCACTTAGATCACGAGCTTGATCACCAAGCCTCGAGAAACCATCAATCCTTGTACGACGTATACCTCTTCTCGCTCCGGGCCCATCGAATGTGGGGGTTTCTATACTGAAACTATACCTGGCATCTGGTTCTTACTTCAGGA	H9	Antrim	334500	397500
9495	ATTCTAACTAAACTATTCCCTGCTTCTCTCACCTAATCATTTTTCAATTCATACATTTAACAATACCTACAGCATTTTCTCAGTACGCACTTTCTTCCCTCCCCTATGTACATCGTGCATTACTGGTTTGCCCCATGCATATAAGCATGTACATATGGTGGTTGATATGACATAAGTGCATTTCACTTAGATCACGAGCTTGATCACCAAGCCTCGAGAAACCATCAATCCTTGTACGACGTATACCTCTTCTCGCTCCGGGCCCATCAAATGTGGGGGTTTCTATACTGAAACTATACCTGGCATCTGGTTCTTACTTCAGGA	H2	Down	339200	352900
9496	ATTCTAACTAAACTATTCCCTGCTTCTCTCACCTAATCATTTTTCAATTCATACATTTAACAATACCTACAGCATTTTCTCAGTACGCACTTTCTTCCCTCCCCTATGTACGTCGTGCATTACTGGTTTGCCCCATGCATATAAGCATGTACATATAGTGGTTGATATGACATAAGTGCATTTCACTTAGATCACGAGCTTGATCACCAAGCCTCGAGAAACCATCAATCCTTGTACGACGTATACCTCTTCTCGCTCCGGGCCCATCAAATGTGGGGGTTTCTATACTGAAACTATACCTGGCATCTGGTTCTTACTTCAGGA	H4	Down	344400	367800
9498	CAGCACCCAAAGCTGATATTCTAACTAAACTATTCCCTGCTTCTCTCACCTAATCATTTTTCAATTCATACATTTAACAATACCTACAGCATTTTCTCAGTACGCACCTTCTTCCCTCCCCTATGTACGTCGTGCATTACTGGTTTGCCCCATGCATATAAGCATGTACATATAGTGGTTGATATGACATAAGTGCATTTCACTTAGATCACGAGCTTGATCACCAAGCCTCGAGAAACCATCAATCCTTGTACGACGTATACCTCTTCTCGCTCCGGGCCCATCGAATGTGGGGGTTTCTATACTGAAACTATACCTGGCATCTGGTTCTTACTTCAGGA	H9	Down	346900	367400
9500	CCCACCATCAGCACCCAAAGCTGATATTCTAACTAAACTATTCCCTGCTTCTCTCACCTAATCATTTTTCAATTCATACATTTAACAATACCTACAGCATTTTCTCAGTACGCACCTTCTTCCCTCCCCTATGTACGTCGTGCATTACTGGTTTGCCCCATGCATATAAGCATGTACATATAGTGGTTGATATGACATAAGTGCATTTCACTTAGATCACGAGCTTGATCACCAAGCCTCGAGAAACCATCAATCCTTGTACGACGTATACCTCTTCTCGCTCCGGGCCCATCGAATGTGGGGGTTTCTATACTGAAACTATACCTGGCATCTGGTTCTTACTTCAGGA	H9	Down	349300	348200
101	AGCCCCACCATCAGCACCCAAAGCTGATATTCTAACTAAACTATTCCCTGCTTCTCTCACCTAATCATTTTTCAATTCATACATTTAACAATACCTACAGCATTTTCTCAGTACGCACCTTCTTCCCTCCCCTATGTACGTCGTGCATTACTGGTTTGCCCCATGCATATAAGCATGTACATATAGTGGTTGATATGACATAAGTGCATTTCACTTAGATCACGAGCTTGATCACCAAGCCTCGAGAAACCATCAATCCTTGTACGACGTATACCTCTTCTCGCTCCGGGCCCATCGAATGTGGGGGTTTCTATACTGAAACTATACCTGGCATCTGGTTCTTACTTCAGGA	H9	Down	353500	340200
103	ATAGCCCCACCATCAGCACCCAAAGCTGATATTCTAACTAAACTATTCCCTGCTTCTCTCACCTAATCATTTTTCAATTCATACATTTAACAATACCTACAGCATTTTCTCAGTACGCACCTTCTTCCCTCCCCTATGTACGTCGTGCATTACTGGTTTGCCCCATGCATATAAGCATGTACATATAGTGGTTGATATGACATAAGTGCATTTCACTTAGATCACGAGCTTGATCACCAAGCCTCGAGAAACCATCAATCCTTGTACGACGTATACCTCTTCTCGCTCCGGGCCCATCGAATGTGGGGGTTTCTATACTGAAACTATACCTGGCATCTGGTTCTTACTTCAGGA	H9	Down	336800	364200
104	GCCCCACCATCAGCACCCAAAGCTGATATTCTAACTAAACTATTCCCTGCTTCTCTCACCTAATCATTTTTCAATTCATACATTTAACAATACCTACAGCATTTTCTCAGTACGCACCTTCTTCCCTCCCCTATGTACGTCGTGCATTACTGGTTTGCCCCATGCATATAAGCATGTACATATAGTGGTTGATATGACATAAGTGCATTTCACTTAGATCACGAGCTTGATCACCAAGCCTCGAGAAACCATCAATCCTTGTACGACGTATACCTCTTCTCGCTCCGGGCCCATCGAATGTGGGGGTTTCTATACTGAAACTATACCTGGCATCTGGTTCTTACTT	H9	Antrim	306400	414500
9945	GCCCCACCATCAGCACCCAAAGCTGATATTCTAACTAAACTATTCCCTGCTTCTCTCACCTAATCATTTTTCAATTCATACATTTAACAATACCTACAGCATTTTCTCAGTACGCACCTTCTTCCCTCCCCTATGTACGTCGTGCATTACTGGTTTGCCCCATGCATATAAGCATGTACATATAGTGGTTGATATGACATAAGTGCATTTCACTTAGATCACGAGCTTGATCACCAAGCCTCGAGAAACCATCAATCCTTGTACGACGTATACCTCTTCTCGCTCCGGGCCCATCGAATGTGGGGGTTTCTATACTGAAACTATACCTGGCATCTGGTTCTTACTTCAGGA	H9	Derry	265600	423200
108	AGCCCCACCATCAGCACCCAAAGCTGATATTCTAACTAAACTATTCCCTGCTTCTCTCACCTAATCATTTTTCAATTCATACATTTAACAATACCTACAGCATTTTCTCAGTACGCACTTTCTTCCCTCCCCTATGTACATCGTGCATTACTGGTTTGCCCCATGCATATAAGCATGTACATATGGTGGTTGATATGACATAAGTGCATTTCACTTAGATCACGAGCTTGATCACCAAGCCTCGAGAAACCATCAATCCTTGTACGACGTATACCTCTTCTCGCTCCGGGCCCATCAAATGTGGGGGTTTCTATACTGAAACTATACCTGGCATCTGGTTCTTACTTCAGGA	H2	Down	342500	368600
9946	ATTCTAACTAAACTATTCCCTGCTTCTCTCACCTAATCATTTTTCAATTCATACATTTAACAATACCTACAGCATTTTCTCAGTACGCACCTTCTTCCCTCCCCTATGTACGTCGTGCATTACTGGTTTGCCCCATGCATATAAGCATGTACATATAGTGGTTGATATGACATAAGTGCATTTCACTTAGATCACGAGCTTGATCACCAAGCCTCGAGAAACCATCAATCCTTGTACGACGTATACCTCTTCTCGCTCCGGGCCCATCGAATGTGGGGGTTTCTATACTGAAACTATACCTGGCATCTGGTTCTTACTTCAGGA	H9	Antrim	329000	384300
9947	CCCCACCATCAGCACCCAAAGCTGATATTCTAACTAAACTATTCCCTGCTTCTCTCACCTAATCATTTTTCAATTCATACATTTAACAATACCTACAGCATTTTCTCAGTACGCACCTTCTTCCCTCCCCTATGTACGTCGTGCATTACTGGTTTGCCCCATGCATATAAGCATGTACATATAGTGGTTGATATGACATAAGTGCATTTCACTTAGATCACGAGCTTGATCACCAAGCCTCGAGAAACCATCAATCCTTGTACGACGTATACCTCTTCTCGCTCCGGGCCCATCGAATGTGGGGGTTTCTATACTGAAACTATACCTGGCATCTGGTTCTTACTTCAGGA	H9	Derry	285100	382800
9948	AGCCCCACCATCAGCACCCAAAGCTGATATTCTAACTAAACTATTCCCTGCTTCTCTCACCTAATCATTTTTCAATTCATACATTTAACAATACCTACAGCATTTTCTCAGTACGCACCTTCTTCCCTCCCCTATGTACGTCGTGCATTACTGGTTTGCCCCATGCATATAAGCATGTACATATAGTGGTTGATATGACATAAGTGCATTTCACTTAGATCACGAGCTTGATCACCAAGCCTCGAGAAACCATCAATCCTTGTACGACGTATACCTCTTCTCGCTCCGGGCCCATCGAATGTGGGGGTTTCTATACTGAAACTATACCTGGCATCTGGTTCTTACTTCAGGA	H9	Antrim	328000	383500
38	GCCCCACCATCAGCACCCAAAGCTGATATTCTAACTAAACTATTCCCTGCTTCTCTCACCTAATCATTTTTCAATTCATACATTTAACAATACCTACAGCATTTTCTCAGTACGCACCTTCTTCCCTCCCCTATGTACGTCGTGCATTACTGGTTTGCCCCATGCATATAAGCATGTACATATAGTGGTTGATATGACATAAGTGCATTTCACTTAGATCACGAGCTTGATCACCAAGCCTCGAGAAACCATCAATCCTTGTACGACGTATACCTCTTCTCGCTCCGGGCCCATCGAATGTGGGGGTTTCTATACTGAAACTATACCTGGCATCTGGTTCTTACTT	H9	Fermanagh	237200	334900
110	CCCCACCATCAGCACCCAAAGCTGATATTCTAACTAAACTATTCCCTGCTTCTCTCACCTAATCATTTTTCAATTCATACATTTAACAATACCTACAGCATTTTCTCAGTACGCACCTTCTTCCCTCCCCTATGTACGTCGTGCATTACTGGTTTGCCCCATGCATATAAGCATGTACATATAGTGGTTGATATGACATAAGTGCATTTCACTTAGATCACGAGCTTGATCACCAAGCCTCGAGAAACCATCAATCCTTGTACGACGTATACCTCTTCTCGCTCCGGGCCCATCGAATGTGGGGGTTTCTATACTGAAACTATACCTGGCATCTGGTTCTTACTTCAGGA	H9	Antrim	322500	379800
111	GCCCCACCATCAGCACCCAAAGCTGATATTCTAACTAAACTATTCCCTGCTTCTCTCACCTAATCATTTTTCAATTCATACATTTAACAATACCTACAGCATTTTCTCAGTACGCACCTTCTTCCCTCCCCTATGTACGTCGTGCATTACTGGTTTGCCCCATGCATATAAGCATGTACATATAGTGGTTGATATGACATAAGTGCATTTCACTTAGATCACGAGCTTGATCACCAAGCCTCGAGAAACCATCAATCCTTGTACGACGTATACCTCTTCTCGCTCCGGGCCCATCGAATGTGGGGGTTT	H9	Down	357900	378300
113	ATAGCCCCACCATCAGCACCCAAAGCTGATATTCTAACTAAACTATTCCCTGCTTCTCTCACCTAATCATTTTTCAATTCATACATTTAACAATACCTACAGCATTTTCTCAGTACGCACCTTCTTCCCTCCCCTATGTACGTCGTGCATTACTGGTTTGCCCCATGCATATAAGCATGTACATATAGTGGTTGATATGACATAAGTGCATTTCACTTAGATCACGAGCTTGATCACCAAGCCTCGAGAAACCATCAATCCTTGTACGACGTATACCTCTTCTCGCTCCGGGCCCATCGAATGTGGGGGTTTCTATACTGAAACTATACCTGGCATCTGGTTCTTACTTCAGGA	H9	Down	322900	351400
112	CCATCAGCACCCAAAGCTGATATTCTAACTAAACTATTCCCTGCTTCTCTCACCTAATCATTTTTCAATTCATACATTTAACAATACCTACAGCATTTTCTCAGTACGCACCTTCTTCCCTCCCCTATGTACGTCGTGCATTACTGGTTTGCCCCATGCATATAAGCATGTACATATAGTGGTTGATATGACATAAGTGCATTTCACTTAGATCACGAGCTTGATCACCAAGCCTCGAGAAACCATCAATCCTTGTACGACGTATACCTCTTCTCGCTCCGGGCCCATCGAATGTGGGGGTTTCTATACTGAAACTATACCTGGCATCTGGTTCTTACTTCA	H9	Down	324500	352500
114	ACCCAAAGCTGATATTCTAACTAAACTATTCCCTGCTTCTCTCACCTAATCATTTTTCAATTCATACATTTAACAATACCTACAGCATTTTCTCAGTACGCACCTTCTTCCCTCCCCTATGTACGTCGTGCATTACTGGTTTGCCCCATGCATATAAGCATGTACATATAGTGGTTGATATGACATAAGTGCATTTCACTTAGATCACGAGCTTGATCACCAAGCCTCGAGAAACCATCAATCCTTGTACGACGTATACCTCTTCTCGCTCCGGGCCCATCGAATGTGGGGGTTTCTATACTGAAACTATACCTGGCATCTGGTTCTTACTTCAGGA	H9	Antrim	316600	368300
40	TTTAACAATACCTACAGCATTTTCTCAGTACGCACCTTCTTCCCTCCCCTATGTACGTCGTGCATTACTGGTTTGCCCCATGCATATAAGCATGTACATATAGTGGTTGATATGACATAAGTGCATTTCACTTAGATCACGAGCTTGATCACCAAGCCTCGAGAAACCATCAATCCTTGTACGACGTATACCTCTTCTCGCTCCGGGCCCATCGAATGTGGGGGTTTCTATACTGAAACTATACCTGGCATCTGGTTCTTACTTCAGGA	H9	Fermanagh	237200	324800
41	CCATCAGCACCCAAAGCTGATATTCTAACTAAACTATTCCCTGCTTCTCTCACCTAATCATTTTTCAATTCATACATTTAACAATACCTACAGCATTTTCTCAGTACGCACCTTCTTCCCTCCCCTATGTACGTCGTGCATTACTGGTTTGCCCCATGCATATAAGCATGTACATATAGTGGTTGATATGACATAAGTGCATTTCACTTAGATCACGAGCTTGATCACCAAGCCTCGAGAAACCATCAATCCTTGTACGACGTATACCTCTTCTCGCTCCGGGCCCATCGAATGTGGGGGTTTCTATACTGAAACTATACCTGGCATCTGGTTCTTACTTCAGGA	H9	Down	345500	373900
42	ATTCTAACTAAACTATTCCCTGCTTCTCTCACCTAATCATTTTTCAATTCATACATTTAACAATACCTACAGCATTTTCTCAGTACGCACCTTCTTCCCTCCCCTATGTACGTCGTGCATTACTGGTTTGCCCCATGCATATAAGCATGTACATATAGTGGTTGATATGACATAAGTGCATTTCACTTAGATCACGAGCTTGATCACCAAGCCTCGAGAAACCATCAATCCTTGTACGACGTATACCTCTTCTCGCTCCGGGCCCATCGAATGTGGGGGTTTCTATACTGAAACTATACCTGGCATCTGGTTCTTACTTCAGG	H9	Tyrone	242900	379800
43	ATAGCCCCACCATCAGCACCCAAAGCTGATATTCTAACTAAACTATTCCCTGCTTCTCTCACCTAATCATTTTTCAATTCATACATTTAACAATACCTACAGCATTTTCTCAGTACGCACCTTCTTCCCTCCCCTATGTACGTCGTGCATTACTGGTTTGCCCCATGCATATAAGCATGTACATATAGTGGTTGATATGACATAAGTGCATTTCACTTAGATCACGAGCTTGATCACCAAGCCTCGAGAAACCATCAATCCTTGTACGACGTATACCTCTTCTCGCTCCGGGCCCATCGAATGTGGGGGTTTCTATACTGAAACTATACCTGGCATCTGGTTCTTACTTCAGG	H9	Tyrone	248300	348800
45	ATAGCCCCACCATCAGCACCCAAAGCTGATATTCTAACTAAACTATTCCCTGCTTCTCTCACCTAATCATTTTTCAATTCATACATTTAACAATACCTACAGCATTTTCTCAGTACGCACCTTCTTCCCTCCCCTATGTACGTCGTGCATTACTGGTTTGCCCCATGCATATAAGCATGTACATATAGTGGTTGATATGACATAAGTGCATTTCACTTAGATCACGAGCTTGATCACCAAGCCTCGAGAAACCATCAATCCTTGTACGACGTATACCTCTTCTCGCTCCGGGCCCATCGAATGTGGGGGTTTCTATACTGAAACTATACCTGGCATCTGGTTCTTACTTCAGGA	H9	Armagh	290900	353800
115	GCCCCACCATCAGCACCCAAAGCTGATATTCTAACTAAACTATTCCCTGCTTCTCTCACCTAATCATTTTTCAATTCATACATTTAACAATACCTACAGCATTTTCTCAGTACGCACCTTCTTCCCTCCCCTATGTACGTCGTGCATTACTGGTTTGCCCCATGCATATAAGCATGTACATATAGTGGTTGATATGACATAAGTGCATTTCACTTAGATCACGAGCTTGATCACCAAGCCTCGAGAAACCATCAATCCTTGTACGACGTATACCTCTTCTCGCTCCGGGCCCATCGAATGTGGGGGTTTCTATACTGAAACTATACCTGGCATCTGGTTCTTACTTCAGGA	H9	Down	337100	353700
116	ATTCTAACTAAACTATTCCCTGCTTCTCTCACCTAATCATTTTTCAATTCATACATTTAACAATACCTACAGCATTTTCTCAGTACGCACTTTCTTCCCTCCCCTATGTACATCGTGCATTACTGGTTTGCCCCATGCATATAAGCATGTACATATGGTGGTTGATATGACATAAGTGCATTTCACTTAGATCACGAGCTTGATCACCAAGCCTCGAGAAACCATCAATCCTTGTACGACGTATACCTCTTCTCGCTCCGGGCCCATCAAATGTGGGGGTTTCTATACTGAAACTATACCTGGCATCTGGTTCTTACTT	H2	Tyrone	267000	360400
NT1	ATTCTAACTAAACTATTCCCTGCTTCTCTCACCTAATCATTTTTCAATTCATACATTTAACAATACCTACAGCATTTTCTCAGTACGCACCTTCTTCCCTCCCCTATGTACGTCGTGCATTACTGGTTTGCCCCATGCATATAAGCATGTACATATAGTGGTTGATATGACATAAGTGCATTTCACTTAGATCACGAGCTTGATCACCAAGCCTCGAGAAACCATCAATCCTTGTACGACGTATACCTCTTCTCGCTCCGGGCCCATCGAATGTGGGGGTTTCTATACTGAAACTATACCTGGCATCTGGTTCTTACTTCAGGA	H9	Down	350700	372500
118	ATTCTAACTAAACTATTCCCTGCTTCTCTCACCTAATCATTTTTCAATTCATACATTTAACAATACCTACAGCATTTTCTCAGTACGCACCTTCTTCCCTCCCCTATGTACGTCGTGCATTACTGGTTTGCCCCATGCATATAAGCATGTACATATAGTGGTTGATATGACATAAGTGCATTTCACTTAGATCACGAGCTTGATCACCAAGCCTCGAGAAACCATCAATCCTTGTACGACGTATACCTCTTCTCGCTCCGGGCCCATCGAATGTGGGGGTTTCTATACTGAAACTATACCTGGCATCTGGTTCTTACTTCAGG	H9	Derry	288500	416500
9949	AGCCCCACCATCAGCACCCAAAGCTGATATTCTAACTAAACTATTCCCTGCTTCTCTCACCTAATCATTTTTCAATTCATACATTTAACAATACCTACAGCATTTTCTCAGTACGCACCTTCTTCCCTCCCCTATGTACGTCGTGCATTACTGGTTTGCCCCATGCATATAAGCATGTACATATAGTGGTTGATATGACATAAGTGCATTTCACTTAGATCACGAGCTTGATCACCAAGCCTCGAGAAACCATCAATCCTTGTACGACGTATACCTCTTCTCGCTCCGGGCCCATCGAATGTGGGGGTTTCTATACTGAAACTATACCTGGCATCTGGTTCTTACTTCAGG	H9	Antrim	309700	400600
120	GCCCCACCATCAGCACCCAAAGCTGATATTCTAACTAAACTATTCCCTGCTTCTCTCACCTAATCATTTTTCAATTCATACATTTAACAATACCTACAGCATTTTCTCAGTACGCACCTTCTTCCCTCCCCTATGTACGTCGTGCATTACTGGTTTGCCCCATGCATATAAGCATGTACATATAGTGGTTGATATGACATAAGTGCATTTCACTTAGATCACGAGCTTGATCACCAAGCCTCGAGAAACCATCAATCCTTGTACGACGTATACCTCTTCTCGCTCCGGGCCCATCGAATGTGGGGGTTTCTATACTGAAACTATACCTGGCATCTGGTTCTTACTTCAGGA	H9	Down	345900	375200
121	ATTCTAACTAAACTATTCCCTGCTTCTCTCACCTAATCATTTTTCAATTCATACATTTAACAATACCTACAGCATTTTCTCAGTACGCACTTTCTTCCCTCCCCTATGTACGTCGTGCATTACTGGTTTGCCCCATGCATATAAGCATGTACATATAGTGGTTGATATGACATAAGTGCATTTCACTTAGATCACGAGCTTGATCACCAAGCCTCGAGAAACCATCAATCCTTGTACGACGTATACCTCTTCTCGCTCCGGGCCCATCAAATGTGGGGGTTTCTATACTGAAACTATACCTGGCATCTGGTTCTTACTTCA	H4	Down	353400	375300
122	ATTCTAACTAAACTATTCCCTGCTTCTCTCACCTAATCATTTTTCAATTCATACATTTAACAATACCTACAGCATTTTCTCAGTACGCACCTTCTTCCCTCCCCTATGTACGTCGTGCATTACTGGTTTGCCCCATGCATATAAGCATGTACATATAGTGGTTGATATGACATAAGTGCATTTCACTTAGATCACGAGCTTGATCACCAAGCCTCGAGAAACCATCAATCCTTGTACGACGTATACCTCTTCTCGCTCCGGGCCCATCGAATGTGGGGGTTTCTATACTGAAACTATACCTGGCATCTGGTTCTTACTTCA	H9	Down	350400	350600
125	ATTCTAACTAAACTATTCCCTGCTTCTCTCACCTAATCATTTTTCAATTCATACATTTAACAATACCTACAGCATTTTCTCAGTACGCACTTTCTTCCCTCCCCTATGTACGTCGTGCATTACTGGTTTGCCCCATGCATATAAGCATGTACATATAGTGGTTGATATGACATAAGTGCATTTCACTTAGATCACGAGCTTGATCACCAAGCCTCGAGAAACCATCAATCCTTGTACGACGTATACCTCTTCTCGCTCCGGGCCCATCAAATGTGGGGGTTTCTATACTGAAACTATACCTGGCATCTGGTTCTTACTTCAGG	H4	Tyrone	281600	383200
119	TTCTAACTAAACTATTCCCTGCTTCTCTCACCTAATCATTTTTCAATTCATACATTTAACAATACCTACAGCATTTTCTCAGTACGCACCTTCTTCCCTCCCCTATGTACGTCGTGCATTACTGGTTTGCCCCATGCATATAAGCATGTACATATAGTGGTTGATATGACATAAGTGCATTTCACTTAGATCACGAGCTTGATCACCAAGCCTCGAGAAACCATCAATCCTTGTACGACGTATACCTCTTCTCGCTCCGGGCCCATCGAATGTGGGGGTTTCTATACTGAAACTATACCTGGCATCTGGTTCTTACTTCAGGA	H9	Down	347900	356400
126	AGCCCCACCATCAGCACCCAAAGCTGATATTCTAACTAAACTATTCCCTGCTTCTCTCACCTAATCATTTTTCAATTCATACATTTAACAATACCTACAGCATTTTCTCAGTACGCACCTTCTTCCCTCCCCTATGTACGTCGTGCATTACTGGTTTGCCCCATGCATATAAGCATGTACATATAGTGGTTGATATGACATAAGTGCATTTCACTTAGATCACGAGCTTGATCACCAAGCCTCGAGAAACCATCAATCCTTGTACGACGTATACCTCTTCTCGCTCCGGGCCCATCGAATGTGGGGGTTTCTATACTGAAACTATACCTGGCATCTGGTTCTTACTTCAGGA	H9	Antrim	300800	435300
127	CCTGCTTCTCTCACCTAATCATTTTTCAATTCATACATTTAACAATACCTACAGCATTTTCTCAGTACGCACCTTCTTCCCTCCCCTATGTACGTCGTGCATTACTGGTTTGCCCCATGCATATAAGCATGTACATATAGTGGTTGATATGACATAAGTGCATTTCACTTAGATCACGAGCTTGATCACCAAGCCTCGAGAAACCATCAATCCTTGTACGACGTATACCTCTTCTCGCTCCGGGCCCATCGAATGTGGGGGTTTCTATACTGAAACTATACCTGGCATCTGGTTCTTACTT	H9	Derry	268600	408600
129	ATTCTAACTAAACTATTCCCTGCTTCTCTCACCTAATCATTTTTCAATTCATACATTTAACAATACCTACAGCATTTTCTCAGTACGCACCTTCTTCCCTCCCCTATGTACGTCGTGCATTACTGGTTTGCCCCATGCATATAAGCATGTACATATAGTGGTTGATATGACATAAGTGCATTTCACTTAGATCACGAGCTTGATCACCAAGCCTCGAGAAACCATCAATCCTTGTACGACGTATACCTCTTCTCGCTCCGGGCCCATCGAATGTGGGGGTTTCTATACTGAAACTATACCTGGCATCTGGTTCTTACTT	H9	Down	346400	357800
130	CTTCTCTCACCTAATCATTTTTCAATTCATACATTTAACAATACCTACAGCATTTTCTCAGTACGCACCTTCTTCCCTCCCCTATGTACGTCGTGCATTACTGGTTTGCCCCATGCATATAAGCATGTACATATAGTGGTTGATATGACATAAGTGCATTTCACTTAGATCACGAGCTTGATCACCAAGCCTCGAGAAACCATCAATCCTTGTACGACGTATACCTCTTCTCGCTCCGGGCCCATCGAATGTGGGGGTTTCTATACTGAAACTATACCTGGCATCTGGTTCTTACTTCAGGA	H9	Down	322800	330300
131	GCCCCACCATCAGCACCCAAAGCTGATATTCTAACTAAACTATTCCCTGCTTCTCTCACCTAATCATTTTTCAATTCATACATTTAACAATACCTACAGCATTTTCTCAGTACGCACCTTCTTCCCTCCCCTATGTACGTCGTGCATTACTGGTTTGCCCCATGCATATAAGCATGTACATATAGTGGTTGATATGACATAAGTGCATTTCACTTAGATCACGAGCTTGATCACCAAGCCTCGAGAAACCATCAATCCTTGTACGACGTATACCTCTTCTCGCTCCGGGCCCATCGAATGTGGGGGTTTCTATACTGAAACTATACCTGGCATCTGGTTCTTACTTC	H9	Down	351300	360900
132	GCCCCACCATCAGCACCCAAAGCTGATATTCTAACTAAACTATTCCCTGCTTCTCTCACCTAATCATTTTTCAATTCATACATTTAACAATACCTACAGCATTTTCTCAGTACGCACCTTCTTCCCTCCCCTATGTACGTCGTGCATTACTGGTTTGCCCCATGCATATAAGCATGTACATATAGTGGTTGATATGACATAAGTGCATTTCACTTAGATCACGAGCTTGATCACCAAGCCTCGAGAAACCATCAATCCTTGTACGACGTATACCTCTTCTCGCTCCGGGCCCATCGAATGTGGGGGTTTCTATACTGAAACTATACCTGGCATCTGGTTCTTACTTCAGGA	H9	Down	363300	367100
133	ATTCTAACTAAACTATTCCCTGCTTCTCTCACCTAATCATTTTTCAATTCATACATTTAACAATACCTACAGCATTTTCTCAGTACGCACCTTCTTCCCTCCCCTATGTACGTCGTGCATTACTGGTTTGCCCCATGCATATAAGCATGTACATATAGTGGTTGATATGACATAAGTGCATTTCACTTAGATCACGAGCTTGATCACCAAGCCTCGAGAAACCATCAATCCTTGTACGACGTATACCTCTTCTCGCTCCGGGCCCATCGAATGTGGGGGTTTCTATACTGAAACTATACCTGGCATCTGGTTCTTACTTCAGGA	H9	Down	349200	362500
134	AGCTGATATTCTAACTAAACTATTCCCTGCTTCTCTCACCTAATCATTTTTCAATTCATACATTTAACAATACCTACAGCATTTTCTCAGTACGCACTTTCTTCCCTCCCCTATGTACATCGTGCATTACTGGTTTGCCCCATGCATATAAGCATGTACATATGGTGGTTGATATGACATAAGTGCATTTCACTTAGATCACGAGCTTGATCACCAAGCCTCGAGAAACCATCAATCCTTGTACGACGTATACCTCTTCTCGCTCCGGGCCCATCAAATGTGGGGGTTTCTATACTGAAACTATACCTGGCATCTGGTTCTTACTTCA	H2	Down	347500	356600
136	ATTCTAACTAAACTATTCCCTGCTTCTCTCACCTAATCATTTTTCAATTCATACATTTAACAATACCTACAGCATTTTCTCAGTACGCACTTTCTTCCCTCCCCTATGTACATCGTGCATTACTGGTTTGCCCCATGCATATAAGCATGTACATATGGTGGTTGATATGACATAAGTGCATTTCACTTAGATCACGAGCTTGATCACCAAGCCTCGAGAAACCATCAATCCTTGTACGACGTATACCTCTTCTCGCTCCGGGCCCATCAAATGTGGGGGTTTCTATACTGAAACTATACCTGGCATCTGGTTCTTACTTCAGGA	H2	Tyrone	246200	370600
137	AGCCCCACCATCAGCACCCAAAGCTGATATTCTAACTAAACTATTCCCTGCTTCTCTCACCTAATCATTTTTCAATTCATACATTTAACAATACCTACAGCATTTTCTCAGTACGCACCTTCTTCCCTCCCCTATGTACGTCGTGCATTACTGGTTTGCCCCATGCATATAAGCATGTACATATAGTGGTTGATATGACATAAGTGCATTTCACTTAGATCACGAGCTTGATCACCAAGCCTCGAGAAACCATCAATCCTTGTACGACGTATACCTCTTCTCGCTCCGGGCCCATCGAATGTGGGGGTTTCTATACTGAAACTATACCTGGCATCTGGTTCTTACTTCAGGA	H9	Down	320500	348500
63	AGCCCCACCATCAGCACCCAAAGCTGATATTCTAACTAAACTATTCCCTGCTTCTCTCACCTAATCATTTTTCAATTCATACATTTAACAATACCTACAGCATTTTCTCAGTACGCACCTTCTTCCCTCCCCTATGTACGTCGTGCATTACTGGTTTGCCCCATGCATATAAGCATGTACATATAGTGGTTGATATGACATAAGTGCATTTCACTTAGATCACGAGCTTGATCACCAAGCCTCGAGAAACCATCAATCCTTGTACGACGTATACCTCTTCTCGCTCCGGGCCCATCGAATGTGGGGGTTTCTATACTGAAACTATACCTGGCATCTGGTTCTTACTTCAGGA	H9	Down	347400	365700
138	CCCCACCATCAGCACCCAAAGCTGATATTCTAACTAAACTATTCCCTGCTTCTCTCACCTAATCATTTTTCAATTCATACATTTAACAATACCTACAGCATTTTCTCAGTACGCACCTTCTTCCCTCCCCTATGTACGTCGTGCATTACTGGTTTGCCCCATGCATATAAGCATGTACATATAGTGGTTGATATGACATAAGTGCATTTCACTTAGATCACGAGCTTGATCACCAAGCCTCGAGAAACCATCAATCCTTGTACGACGTATACCTCTTCTCGCTCCGGGCCCATCGAATGTGGGGGTTTCTATACTGAAACTATACCTGGCATCTGGTTCTTACTTCAGGA	H9	Armagh	280100	349100
9950	GCCCCACCATCAGCACCCAAAGCTGATATTCTAACTAAACTATTCCCTGCTTCTCTCACCTAATCATTTTTCAATTCATACATTTAACAATACCTACAGCATTTTCTCAGTACGCACCTTCTTCCCTCCCCTATGTACGTCGTGCATTACTGGTTTGCCCCATGCATATAAGCATGTACATATAGTGGTTGATATGACATAAGTGCATTTCACTTAGATCACGAGCTTGATCACCAAGCCTCGAGAAACCATCAATCCTTGTACGACGTATACCTCTTCTCGCTCCGGGCCCATCGAATGTGGGGGTTTCTATACTGAAACTATACCTGGCATCTGGTTCTTACTTCAGGA	H9	Antrim	324200	396900
139	GCCCCACCATCAGCACCCAAAGCTGATATTCTAACTAAACTATTCCCTGCTTCTCTCACCTAATCATTTTTCAATTCATACATTTAACAATACCTACAGCATTTTCTCAGTACGCACCTTCTTCCCTCCCCTATGTACGTCGTGCATTACTGGTTTGCCCCATGCATATAAGCATGTACATATAGTGGTTGATATGACATAAGTGCATTTCACTTAGATCACGAGCTTGATCACCAAGCCTCGAGAAACCATCAATCCTTGTACGACGTATACCTCTTCTCGCTCCGGGCCCATCGAATGTGGGGGTTTCTATACTGAAACTATACCTGGCATCTGGTTCTTACTTCAGGA	H9	Down	336400	364000
141	ATTCTAACTAAACTATTCCCTGCTTCTCTCACCTAATCATTTTTCAATTCATACATTTAACAATACCTACAGCATTTTCTCAGTACGCACCTTCTTCCCTCCCCTATGTACGTCGTGCATTACTGGTTTGCCCCATGCATATAAGCATGTACATATAGTGGTTGATATGACATAAGTGCATTTCACTTAGATCACGAGCTTGATCACCAAGCCTCGAGAAACCATCAATCCTTGTACGACGTATACCTCTTCTCGCTCCGGGCCCATCGAATGTGGGGGTTTCTATACTGAAACTATACCTGGCATCTGGTTCTTACTTCAGGA	H9	Tyrone	253000	365000
NT2	AGCCCCACCATCAGCACCCAAAGCTGATATTCTAACTAAACTATTCCCTGCTTCTCTCACCTAATCATTTTTCAATTCATACATTTAACAATACCTACAGCATTTTCTCAGTACGCACCTTCTTCCCTCCCCTATGTACGTCGTGCATTACTGGTTTGCCCCATGCATATAAGCATGTACATATAGTGGTTGATATGACATAAGTGCATTTCACTTAGATCACGAGCTTGATCACCAAGCCTCGAGAAACCATCAATCCTTGTACGACGTATACCTCTTCTCGCTCCGGGCCCATCGAATGTGGGGGTTTCTATACTGAAACTATACCTGGCATCTGGTTCTTACTTCAGGA	H9	Tyrone	261900	365800
65	CCCACCATCAGCACCCAAAGCTGATATTCTAACTAAACTATTCCCTGCTTCTCTCACCTAATCATTTTTCAATTCATACATTTAACAATACCTACAGCATTTTCTCAGTACGCACCTTCTTCCCTCCCCTATGTACGTCGTGCATTACTGGTTTGCCCCATGCATATAAGCATGTACATATAGTGGTTGATATGACATAAGTGCATTTCACTTAGATCACGAGCTTGATCACCAAGCCTCGAGAAACCATCAATCCTTGTACGACGTATACCTCTTCTCGCTCCGGGCCCATCGAATGTGGGGGTTTCTATACTGAAACTATACCTGGCATCTGGTTCTTACTTCAGG	H9	Armagh	289500	323900
66	ATTCTAACTAAACTATTCCCTGCTTCTCTCACCTAATCATTTTTCAATTCATACATTTAACAATACCTACAGCATTTTCTCAGTACGCACCTTCTTCCCTCCCCTATGTACGTCGTGCATTACTGGTTTGCCCCATGCATATAAGCATGTACATATAGTGGTTGATATGACATAAGTGCATTTCACTTAGATCACGAGCTTGATCACCAAGCCTCGAGAAACCATCAATCCTTGTACGACGTATACCTCTTCTCGCTCCGGGCCCATCGAATGTGGGGGTTTCTATACTGAAACTATACCTGGCATCTGGTTCTTACTTCAGGA	H9	Tyrone	270100	367600
140	CCTGCTTCTCTCACCTAATCATTTTTCAATTCATACATTTAACAATACCTACAGCATTTTCTCAGTACGCACCTTCTTCCCTCCCCTATGTACGTCGTGCATTACTGGTTTGCCCCATGCATATAAGCATGTACATATAGTGGTTGATATGACATAAGTGCATTTCACTTAGATCACGAGCTTGATCACCAAGCCTCGAGAAACCATCAATCCTTGTACGACGTATACCTCTTCTCGCTCCGGGCCCATCGAATGTGGGGGTTTCTATACTGAAACTATACCTGGCATCTGGTTCTTACTTCAGG	H9	Derry	268800	419000
142	CCATCAGCACCCAAAGCTGATATTCTAACTAAACTATTCCCTGCTTCTCTCACCTAATCATTTTTCAATTCATACATTTAACAATACCTACAGCATTTTCTCAGTACGCACCTTCTTCCCTCCCCTATGTACGTCGTGCATTACTGGTTTGCCCCATGCATATAAGCATGTACATATAGTGGTTGATATGACATAAGTGCATTTCACTTAGATCACGAGCTTGATCACCAAGCCTCGAGAAACCATCAATCCTTGTACGACGTATACCTCTTCTCGCTCCGGGCCCATCGAATGTGGGGGTTTCTATACTGAAACTATACCTGGCATCTGGTTCTTACTTCAGG	H9	Armagh	311300	357200
143	TTCTAACTAAACTATTCCCTGCTTCTCTCACCTAATCATTTTTCAATTCATACATTTAACAATACCTACAGCATTTTCTCAGTACGCACCTTCTTCCCTCCCCTATGTACGTCGTGCATTACTGGTTTGCCCCATGCATATAAGCATGTACATATAGTGGTTGATATGACATAAGTGCATTTCACTTAGATCACGAGCTTGATCACCAAGCCTCGAGAAACCATCA	H9	Antrim	342500	402000
71	CCTGCTTCTCTCACCTAATCATTTTTCAATTCATACATTTAACAATACCTACAGCATTTTCTCAGTACGCACCTTCTTCCCTCCCCTATGTACGTCGTGCATTACTGGTTTGCCCCATGCATATAAGCATGTACATATAGTGGTTGATATGACATAAGTGCATTTCACTTAGATCACGAGCTTGATCACCAAGCCTCGAGAAACCATCAATCCTTGTACGACGTATACCTCTTCTCGCTCCGGGCCCATCGAATGTGGGGGTTTCTATACTGAAACTATACCTGGCATCTGGTTCTTACTT	H9	Armagh	303700	345500
145	AGCCCCACCATCAGCACCCAAAGCTGATATTCTAACTAAACTATTCCCTGCTTCTCTCACCTAATCATTTTTCAATTCATACATTTAACAATACCTACAGCATTTTCTCAGTACGCACCTTCTTCCCTCCCCTATGTACGTCGTGCATTACTGGTTTGCCCCATGCATATAAGCATGTACATATAGTGGTTGATATGACATAAGTGCATTTCACTTAGATCACGAGCTTGATCACCAAGCCTCGAGAAACCATCAATCCTTGTACGACGTATACCTCTTCTCGCTCCGGGCCCATCGAATGTGGGGGTTTCTATACTGAAACTATACCTGGCATCTGGTTCTTACTTCAGGA	H9	Antrim	301200	436800
146	CTTCTTCCCTCCCCTATGTACGTCGTGCATTACTGGTTTGCCCCATGCATATAAGCATGTACATATAGTGGTTGATATGACATAAGTGCATTTCACTTAGATCACGAGCTTGATCACCAAGCCTCGAGAAACCATCAATCCTTGTACGACGTATACCTCTTCTCGCTCCGGGCCCATCGAATGTGGGGGTTTCTATACTGAAACTATACCTGGCATCTGGTTCTTACTTCAGGA	H9	Armagh	296900	347800
9953	CCCAAAGCTGATATTCTAACTAAACTATTCCCTGCTTCTCTCACCTAATCATTTTTCAATTCATACATTTAACAATACCTACAGCATTTTCTCAGTACGCACCTTCTTCCCTCCCCTATGTACGTCGTGCATTACTGGTTTGCCCCATGCATATAAGCATGTACATATAGTGGTTGATATGACATAAGTGCATTTCACTTAGATCACGAGCTTGATCACCAAGCCTCGAGAAACCATCAATCCTTGTACGACGTATACCTCTTCTCGCTCCGGGCCCATCGAATGTGGGGGTTTCTATACTGAAACTATACCTGGCATCTGGTTCTTACTTCAGGA	H9	Derry	270500	411600
148	AGCCCCACCATCAGCACCCAAAGCTGATATTCTAACTAAACTATTCCCTGCTTCTCTCACCTAATCATTTTTCAATTCATACATTTAACAATACCTACAGCATTTTCTCAGTACGCACCTTCTTCCCTCCCCTATGTACGTCGTGCATTACTGGTTTGCCCCATGCATATAAGCATGTACATATAGTGGTTGATATGACATAAGTGCATTTCACTTAGATCACGAGCTTGATCACCAAGCCTCGAGAAACCATCAATCCTTGTACGACGTATACCTCTTCTCGCTCCGGGCCCATCGAATGTGGGGGTTTCTATACTGAAACTATACCTGGCATCTGGTTCTTACTTCAGGA	H9	Down	340500	355400
152	ATTCTAACTAAACTATTCCCTGCTTCTCTCACCTAATCATTTTTCAATTCATACATTTAACAATACCTACAGCATTTTCTCAGTACGCACCTTCTTCCCTCCCCTATGTACGTCGTGCATTACTGGTTTGCCCCATGCATATAAGCATGTACATATAGTGGTTGATATGACATAAGTGCATTTCACTTAGATCACGAGCTTGATCACCAAGCCTCGAGAAACCATCAATCCTTGTACGACGTATACCTCTTCTCGCTCCGGGCCCATCGAATGTGGGGGTTTCTATACTGAAACTATACCTGGCATCTGGTTCTTACTTCAGGA	H9	Antrim	338100	370800
153	GCCCCACCATCAGCACCCAAAGCTGATATTCTAACTAAACTATTCCCTGCTTCTCTCACCTAATCATTTTTCAATTCATACATTTAACAATACCTACAGCATTTTCTCAGTACGCACCTTCTTCCCTCCCCTATGTACGTCGTGCATTACTGGTTTGCCCCATGCATATAAGCATGTACATATAGTGGTTGATATGACATAAGTGCATTTCACTTAGATCACGAGCTTGATCACCAAGCCTCGAGAAACCATCAATCCTTGTACGACGTATACCTCTTCTCGCTCCGGGCCCATCGAATGTGGGGGTTTCTATACTGAAACTATACCTGGCATCTGGTTCTTACTTCAGG	H9	Down	360800	348600
154	GCCCCACCATCAGCACCCAAAGCTGATATTCTAACTAAACTATTCCCTGCTTCTCTCACCTAATCATTTTTCAATTCATACATTTAACAATACCTACAGCATTTTCTCAGTACGCACCTTCTTCCCTCCCCTATGTACGTCGTGCATTACTGGTTTGCCCCATGCATATAAGCATGTACATATAGTGGTTGATATGACATAAGTGCATTTCACTTAGATCACGAGCTTGATCACCAAGCCTCGAGAAACCATCAATCCTTGTACGACGTATACCTCTTCTCGCTCCGGGCCCATCGAATGTGGGGGTTTCTATACTGAAACTATACCTGGCATCTGGTTCTTACTTCAGGA	H9	Down	360100	360600
155	AGCCCCACCATCAGCACCCAAAGCTGATATTCTAACTAAACTATTCCCTGCTTCTCTCACCTAATCATTTTTCAATTCATACATTTAACAATACCTACAGCATTTTCTCAGTACGCACCTTCTTCCCTCCCCTATGTACGTCGTGCATTACTGGTTTGCCCCATGCATATAAGCATGTACATATAGTGGTTGATATGACATAAGTGCATTTCACTTAGATCACGAGCTTGATCACCAAGCCTCGAGAAACCATCAATCCTTGTACGACGTATACCTCTTCTCGCTCCGGGCCCATCGAATGTGGGGGTTTCTATACTGAAACTATACCTGGCATCTGGTTCTTACTTCAGG	H9	Down	314000	326600
158	GCTTCTCTCACCTAATCATTTTTCAATTCATACATTTAACAATACCTACAGCATTTTCTCAGTACGCACCTTCTTCCCTCCCCTATGTACGTCGTGCATTACTGGTTTGCCCCATGCATATAAGCATGTACATATAGTGGTTGATATGACATAAGTGCATTTCACTTAGATCACGAGCTTGATCACCAAGCCTCGAGAAACCATCAATCCTTGTACGACGTATACCTCTTCTCGCTCCGGGCCCATCGAATGTGGGGGTTTCTATACTGAAACTATACCTGGCATCTGGTTCTTACTTCAGGA	H9	Down	358700	372500
159	ATAGCCCCACCATCAGCACCCAAAGCTGATATTCTAACTAAACTATTCCCTGCTTCTCTCACCTAATCATTTTTCAATTCATACATTTAACAATACCTACAGCATTTTCTCAGTACGCACTTTCTTCCCTCCCCTATGTACGTCGTGCATTACTGGTTTGCCCCATGCATATAAGCATGTACATATAGTGGTTGATATGACATAAGTGCATTTCACTTAGATCACGAGCTTGATCACCAAGCCTCGAGAAACCATCAATCCTTGTACGACGTATACCTCTTCTCGCTCCGGGCCCATCAAATGTGGGGGTTTCTATACTGAAACTATACCTGGCATCTGGTTCTTACTTCAGGA	H4	Down	328900	359300
162	GCCCCACCATCAGCACCCAAAGCTGATATTCTAACTAAACTATTCCCTGCTTCTCTCACCTAATCATTTTTCAATTCATACATTTAACAATACCTACAGCATTTTCTCAGTACGCACCTTCTTCCCTCCCCTATGTACGTCGTGCATTACTGGTTTGCCCCATGCATATAAGCATGTACATATAGTGGTTGATATGACATAAGTGCATTTCACTTAGATCACGAGCTTGATCACCAAGCCTCGAGAAACCATCAATCCTTGTACGACGTATACCTCTTCTCGCTCCGGGCCCATCGAATGTGGGGGTTTCTATACTGAAACTATACCTGGCATCTGGTTCTTACTTCA	H9	Antrim	330100	364900
163	ATAGCCCCACCATCAGCACCCAAAGCTGATATTCTAACTAAACTATTCCCTGCTTCTCTCACCTAATCATTTTTCAATTCATACATTTAACAATACCTACAGCATTTTCTCAGTACGCACCTTCTTCCCTCCCCTATGTACGTCGTGCATTACTGGTTTGCCCCATGCATATAAGCATGTACATATAGTGGTTGATATGACATAAGTGCATTTCACTTAGATCACGAGCTTGATCACCAAGCCTCGAGAAACCATCAATCCTTGTACGACGTATACCTCTTCTCGCTCCGGGCCCATCGAATGTGGGGGTTTCTATACTGAAACTATACCTGGCATCTGGTTCTTACTTCAGGA	H9	Antrim	300900	398900
164	GCCCCACCATCAGCACCCAAAGCTGATATTCTAACTAAACTATTCCCTGCTTCTCTCACCTAATCATTTTTCAATTCATACATTTAACAATACCTACAGCATTTTCTCAGTACGCACCTTCTTCCCTCCCCTATGTACGTCGTGCATTACTGGTTTGCCCCATGCATATAAGCATGTACATATAGTGGTTGATATGACATAAGTGCATTTCACTTAGATCACGAGCTTGATCACCAAGCCTCGAGAAACCATCAATCCTTGTACGACGTATACCTCTTCTCGCTCCGGGCCCATCGAATGTGGGGGTTTCTATACTGAAACTATACCTGGCATCTGGTTCTTACTTCAGGA	H9	Derry	288900	395100
165	ATAGCCCCACCATCAGCACCCAAAGCTGATATTCTAACTAAACTATTCCCTGCTTCTCTCACCTAATCATTTTTCAATTCATACATTTAACAATACCTACAGCATTTTCTCAGTACGCACTTTCTTCCCTCCCCTATGTACATCGTGCATTACTGGTTTGCCCCATGCATATAAGCATGTACATATGGTGGTTGATATGACATAAGTGCATTTCACTTAGATCACGAGCTTGATCACCAAGCCTCGAGAAACCATCAATCCTTGTACGACGTATACCTCTTCTCGCTCCGGGCCCATCAAATGTGGGGGTTTCTATACTGAAACTATACCTGGCATCTGGTTCTTACTTCAGGA	H2	Derry	268100	414000
166	AGCCCCACCATCAGCACCCAAAGCTGATATTCTAACTAAACTATTCCCTGCTTCTCTCACCTAATCATTTTTCAATTCATACATTTAACAATACCTACAGCATTTTCTCAGTACGCACCTTCTTCCCTCCCCTATGTACGTCGTGCATTACTGGTTTGCCCCATGCATATAAGCATGTACATATAGTGGTTGATATGACATAAGTGCATTTCACTTAGATCACGAGCTTGATCACCAAGCCTCGAGAAACCATCAATCCTTGTACGACGTATACCTCTTCTCGCTCCGGGCCCATCGAATGTGGGGGTTTCTATACTGAAACTATACCTGGCATCTGGTTCTTACTTCAGGA	H9	Antrim	315800	371200
167	GCCCCACCATCAGCACCCAAAGCTGATATTCTAACTAAACTATTCCCTGCTTCTCTCACCTAATCATTTTTCAATTCATACATTTAACAATACCTACAGCATTTTCTCAGTACGCACTTTCTTCCCTCCCCTATGTACGTCGTGCATTACTGGTTTGCCCCATGCATATAAGCATGTACATATAGTGGTTGATATGACATAAGTGCATTTCACTTAGATCACGAGCTTGATCACCAAGCCTCGAGAAACCATCAATCCTTGTACGACGTATACCTCTTCTCGCTCCGGGCCCATCAAATGTGGGGGTTTCTATACTGAAACTATACCTGGCATCTGGTTCTTACTTCAGGA	H4	Down	340900	344500
168	GCCCCACCATCAGCACCCAAAGCTGATATTCTAACTAAACTATTCCCTGCTTCTCTCACCTAATCATTTTTCAATTCATACATTTAACAATACCTACAGCATTTTCTCAGTACGCACCTTCTTCCCTCCCCTATGTACGTCGTGCATTACTGGTTTGCCCCATGCATATAAGCATGTACATATAGTGGTTGATATGACATAAGTGCATTTCACTTAGATCACGAGCTTGATCACCAAGCCTCGAGAAACCATCAATCCTTGTACGACGTATACCTCTTCTCGCTCCGGGCCCATCGAATGTGGGGGTTTCTATACTGAAACTATACCTGGCATCTGGTTCTTACTTCAGGA	H9	Down	325100	357600
169	GCCCCACCATCAGCACCCAAAGCTGATATTCTAACTAAACTATTCCCTGCTTCTCTCACCTAATCATTTTTCAATTCATACATTTAACAATACCTACAGCATTTTCTCAGTACGCACCTTCTTCCCTCCCCTATGTACGTCGTGCATTACTGGTTTGCCCCATGCATATAAGCATGTACATATAGTGGTTGATATGACATAAGTGCATTTCACTTAGATCACGAGCTTGATCACCAAGCCTCGAGAAACCATCAATCCTTGTACGACGTATACCTCTTCTCGCTCCGGGCCCATCGAATGTGGGGGTTTCTATACTGAAACTATACCTGGCATCTGGTTCTTACTTCAGGA	H9	Down	352700	339600
171	ATAGCCCCACCATCAGCACCCAAAGCTGATATTCTAACTAAACTATTCCCTGCTTCTCTCACCTAATCATTTTTCAATTCATACATTTAACAATACCTACAGCATTTTCTCAGTACGCACCTTCTTCCCTCCCCTATGTACGTCGTGCATTACTGGTTTGCCCCATGCATATAAGCATGTACATATAGTGGTTGATATGACATAAGTGCATTTCACTTAGATCACGAGCTTGATCACCAAGCCTCGAGAAACCATCAATCCTTGTACGACGTATACCTCTTCTCGCTCCGGGCCCATCGAATGTGGGGGTTTCTATACTGAAACTATACCTGGCATCTGGTTCTTACTTCAGGA	H9	Derry	286500	416700
172	AGCCCCACCATCAGCACCCAAAGCTGATATTCTAACTAAACTATTCCCTGCTTCTCTCACCTAATCATTTTTCAATTCATACATTTAACAATACCTACAGCATTTTCTCAGTACGCACCTTCTTCCCTCCCCTATGTACGTCGTGCATTACTGGTTTGCCCCATGCATATAAGCATGTACATATAGTGGTTGATATGACATAAGTGCATTTCACTTAGATCACGAGCTTGATCACCAAGCCTCGAGAAACCATCAATCCTTGTACGACGTATACCTCTTCTCGCTCCGGGCCCATCGAATGTGGGGGTTTCTATACTGAAACTATACCTGGCATCTGGTTCTTACTTCAGGA	H9	Derry	294500	409900
176	ATAGCCCCACCATCAGCACCCAAAGCTGATATTCTAACTAAACTATTCCCTGCTTCTCTCACCTAATCATTTTTCAATTCATACATTTAACAATACCTACAGCATTTTCTCAGTACGCACCTTCTTCCCTCCCCTATGTACGTCGTGCATTACTGGTTTGCCCCATGCATATAAGCATGTACATATAGTGGTTGATATGACATAAGTGCATTTCACTTAGATCACGAGCTTGATCACCAAGCCTCGAGAAACCATCAATCCTTGTACGACGTATACCTCTTCTCGCTCCGGGCCCATCGAATGTGGGGGTTTCTATACTGAAACTATACCTGGCATCTGGTTCTTACTTCAGGA	H9	Derry	271300	405600
177	AGCCCCACCATCAGCACCCAAAGCTGATATTCTAACTAAACTATTCCCTGCTTCTCTCACCTAATCATTTTTCAATTCATACATTTAACAATACCTACAGCATTTTCTCAGTACGCACCTTCTTCCCTCCCCTATGTACGTCGTGCATTACTGGTTTGCCCCATGCATATAAGCATGTACATATAGTGGTTGATATGACATAAGTGCATTTCACTTAGATCACGAGCTTGATCACCAAGCCTCGAGAAACCATCAATCCTTGTACGACGTATACCTCTTCTCGCTCCGGGCCCATCGAATGTGGGGGTTTCTATACTGAAACTATACCTGGCATCTGGTTCTTACTTCAGGA	H9	Derry	264900	409100
178	AGCCCCACCATCAGCACCCAAAGCTGATATTCTAACTAAACTATTCCCTGCTTCTCTCACCTAATCATTTTTCAATTCATACATTTAACAATACCTACAGCATTTTCTCAGTACGCACCTTCTTCCCTCCCCTATGTACGTCGTGCATTACTGGTTTGCCCCATGCATATAAGCATGTACATATAGTGGTTGATATGACATAAGTGCATTTCACTTAGATCACGAGCTTGATCACCAAGCCTCGAGAAACCATCAATCCTTGTACGACGTATACCTCTTCTCGCTCCGGGCCCATCGAATGTGGGGGTTTCTATACTGAAACTATACCTGGCATCTGGTTCTTACTT	H9	Down	307100	347900
173	AGCCCCACCATCAGCACCCAAAGCTGATATTCTAACTAAACTATTCCCTGCTTCTCTCACCTAATCATTTTTCAATTCATACATTTAACAATACCTACAGCATTTTCTCAGTACGCACCTTCTTCCCTCCCCTATGTACGTCGTGCATTACTGGTTTGCCCCATGCATATAAGCATGTACATATAGTGGTTGATATGACATAAGTGCATTTCACTTAGATCACGAGCTTGATCACCAAGCCTCGAGAAACCATCAATCCTTGTACGACGTATACCTCTTCTCGCTCCGGGCCCATCGAATGTGGGGGTTTCTATACTGAAACTATACCTGGCATCTGGTTCTTACTTC	H9	Down	342500	363300
175	ATAGCCCCACCATCAGCACCCAAAGCTGATATTCTAACTAAACTATTCCCTGCTTCTCTCACCTAATCATTTTTCAATTCATACATTTAACAATACCTACAGCATTTTCTCAGTACGCACCTTCTTCCCTCCCCTATGTACGTCGTGCATTACTGGTTTGCCCCATGCATATAAGCATGTACATATAGTGGTTGATATGACATAAGTGCATTTCACTTAGATCACGAGCTTGATCACCAAGCCTCGAGAAACCATCAATCCTTGTACGACGTATACCTCTTCTCGCTCCGGGCCCATCGAATGTGGGGGTTTCTATACTGAAACTATACCTGGCATCTGGTTCTTACTTCAGGA	H9	Derry	265500	406100
144	AATAGCCCCACCATCAGCACCCAAAGCTGATATTCTAACTAAACTATTCCCTGCTTCTCTCACCTAATCATTTTTCAATTCATACATTTAACAATACCTACAGCATTTTCTCAGTACGCACTTTCTTCCCTCCCCTATGTACATCGTGCATTACTGGTTTGCCCCATGCATATAAGCATGTACATATGGTGGTTGATATGACATAAGTGCATTTCACTTAGATCACGAGCTTGATCACCAAGCCTCGAGAAACCATCAATCCTTGTACGACGTATACCTCTTCTCGCTCCGGGCCCATCAAATGTGGGGGTTTCTATACTGAAACTATACCTGGCATCTGGTTCTTACTTCAGGA	H2	Antrim	294100	405300
147	ATTCTAACTAAACTATTCCCTGCTTCTCTCACCTAATCATTTTTCAATTCATACATTTAACAATACCTACAGCATTTTCTCAGTACGCACCTTCTTCCCTCCCCTATGTACGTCGTGCATTACTGGTTTGCCCCATGCATATAAGCATGTACATATAGTGGTTGATATGACATAAGTGCATTTCACTTAGATCACGAGCTTGATCACCAAGCCTCGAGAAACCATCAATCCTTGTACGACGTATACCTCTTCTCGCTCCGGGCCCATCGAATGTGGGGGTTTCTATACTGAAACTATACCTGGCATCTGGTTCTTACTTCAGGA	H9	Armagh	278800	351500
149	GCCCCACCATCAGCACCCAAAGCTGATATTCTAACTAAACTATTCCCTGCTTCTCTCACCTAATCATTTTTCAATTCATACATTTAACAATACCTACAGCATTTTCTCAGTACGCACCTTCTTCCCTCCCCTATGTACGTCGTGCATTACTGGTTTGCCCCATGCATATAAGCATGTACATATAGTGGTTGATATGACATAAGTGCATTTCACTTAGATCACGAGCTTGATCACCAAGCCTCGAGAAACCATCAATCCTTGTACGACGTATACCTCTTCTCGCTCCGGGCCCATCGAATGTGGGGGTTTCTATACTGAAACTATACCTGGCATCTGGTTCTTACTTCAGG	H9	Antrim	316200	366800
181	GCCCCACCATCAGCACCCAAAGCTGATATTCTAACTAAACTATTCCCTGCTTCTCTCACCTAATCATTTTTCAATTCATACATTTAACAATACCTACAGCATTTTCTCAGTACGCACCTTCTTCCCTCCCCTATGTACGTCGTGCATTACTGGTTTGCCCCATGCATATAAGCATGTACATATAGTGGTTGATATGACATAAGTGCATTTCACTTAGATCACGAGCTTGATCACCAAGCCTCGAGAAACCATCAATCCTTGTACGACGTATACCTCTTCTCGCTCCGGGCCCATCGAATGTGGGGGTTTCTATACTGAAACTATACCTGGCATCTGGTTCTTACTTCAGGA	H9	Antrim	291800	426100
189	GCCCCACCATCAGCACCCAAAGCTGATATTCTAACTAAACTATTCCCTGCTTCTCTCACCTAATCATTTTTCAATTCATACATTTAACAATACCTACAGCATTTTCTCAGTACGCACCTTCTTCCCTCCCCTATGTACGTCGTGCATTACTGGTTTGCCCCATGCATATAAGCATGTACATATAGTGGTTGATATGACATAAGTGCATTTCACTTAGATCACGAGCTTGATCACCAAGCCTCGAGAAACCATCAATCCTTGTACGACGTATACCTCTTCTCGCTCCGGGCCCATCGAATGTGGGGGTTTCTATACTGAAACTATACCTGGCATCTGGTTCTTACTTCAGGA	H9	Antrim	314200	367900
192	TAGCCCCACCATCAGCACCCAAAGCTGATATTCTAACTAAACTATTCCCTGCTTCTCTCACCTAATCATTTTTCAATTCATACATTTAACAATACCTACAGCATTTTCTCAGTACGCACTTTCTTCCCTCCCCTATGTACATCGTGCATTACTGGTTTGCCCCATGCATATAAGCATGTACATATGGTGGTTGATATGACATAAGTGCATTTCACTTAGATCACGAGCTTGATCACCAAGCCTCGAGAAACCATCAATCCTTGTACGACGTATACCTCTTCTCGCTCCGGGCCCATCAAATGTGGGGGTTTCTATACTGAAACTATACCTGGCATCTGGTTCTTACTTCAGGA	H2	Antrim	334500	369000
193	TAGCCCCACCATCAGCACCCAAAGCTGATATTCTAACTAAACTATTCCCTGCTTCTCTCACCTAATCATTTTTCAATTCATACATTTAACAATACCTACAGCATTTTCTCAGTACGCACCTTCTTCCCTCCCCTATGTACGTCGTGCATTACTGGTTTGCCCCATGCATATAAGCATGTACATATAGTGGTTGATATGACATAAGTGCATTTCACTTAGATCACGAGCTTGATCACCAAGCCTCGAGAAACC	H9	Antrim	319200	385200
197	GCCCCACCATCAGCACCCAAAGCTGATATTCTAACTAAACTATTCCCTGCTTCTCTCACCTAATCATTTTTCAATTCATACATTTAACAATACCTACAGCATTTTCTCAGTACGCACTTTCTTCCCTCCCCTATGTACATCGTGCATTACTGGTTTGCCCCATGCATATAAGCATGTACATATGGTGGTTGATATGACATAAGTGCATTTCACTTAGATCACGAGCTTGATCACCAAGCCTCGAGAAACCATCAATCCTTGTACGACGTATACCTCTTCTCGCTCCGGGCCCATCAAATGTGGGGGTTTCTATACTGAAACTATACCTGGCATCTGGTTCTTACTTCAGGA	H2	Derry	264700	413700
199	ATAGCCCCACCATCAGCACCCAAAGCTGATATTCTAACTAAACTATTCCCTGCTTCTCTCACCTAATCATTTTTCAATTCATACATTTAACAATACCTACAGCATTTTCTCAGTACGCACCTTCTTCCCTCCCCTATGTACGTCGTGCATTACTGGTTTGCCCCATGCATATAAGCATGTACATATAGTGGTTGATATGACATAAGTGCATTTCACTTAGATCACGAGCTTGATCACCAAGCCTCGAGAAACCATCAATCCTTGTACGACGTATACCTCTTCTCGCTCCGGGCCCATCGAATGTGGGGGTTTCTATACTGAAACTATACCTGGCATCTGGTTCTTACTTCAGG	H9	Antrim	322400	360600
214	AGCCCCACCATCAGCACCCAAAGCTGATATTCTAACTAAACTATTCCCTGCTTCTCTCACCTAATCATTTTTCAATTATACATTTAACAATACCTACAGCATTTTCTCAGTACGCACCTTCTTCCCTCCCCTATGTACGTCGTGCATTACTGGTTTGCCCCATGCATATAAGCATGTACATATAGTGGTTGATATGACATAAGTGCATTTCACTTAGATCACGAGCTTGATCACCAAGCCTCGAGAAACCATCAATCCTTGTACGACGTATACCTCTTCTCGCTCCGGGCCCATCGAATGTGGGGGTTTCTATACTGAAACTATACCTGGCATCTGGTTCTTACTTCAGGA	H20	Tyrone	270200	349800
220	ATAGCCCCACCATCAGCACCCAAAGCTGATATTCTAACTAAACTATTCCCTGCTTCTCTCACCTAATCATTTTTCAATTCATACATTTAACAATACCTACAGCATTTTCTCAGTACGCACCTTCTTCCCTCCCCTATGTACGTCGTGCATTACTGGTTTGCCCCATGCATATAAGCATGTACATATAGTGGTTGATATGACATAAGTGCATTTCACTTAGATCACGAGCTTGATCACCAAGCCTCGAGAAACCATCAATCCTTGTACGACGTATACCTCTTCTCGCTCCGGGCCCATCGAATGTGGGGGTTTCTATACTGAAACTATACCTGGCATCTGGTTCTTACTTCAGG	H9	Armagh	311300	358500
301	AGCCCCACCATCAGCACCCAAAGCTGATATTCTAACTAAACTATTCCCTGCTTCTCTCACCTAATCATTTTTCAATTCATACATTTAACAATACCTACAGCATTTTCTCAGTACGCACCTTCTTCCCTCCCCTATGTACGTCGTGCATTACTGGTTTGCCCCATGCATATAAGCATGTACATATAGTGGTTGATATGACATAAGTGCATTTCACTTAGATCACGAGCTTGATCACCAAGCCTCGAGAAACCATCAATCCTTGTACGACGTATACCTCTTCTCGCTCCGGGCCCATCGAATGTGGGGGTTTCTATACTGAAACTATACCTGGCATCTGGTTCTTACTTCAGG	H9	Derry	263800	425000
302	ATTCTAACTAAACTATTCCCTGCTTCTCTCACCTAATCATTTTTCAATTCATACATTTAACAATACCTACAGCATTTTCTCAGTACGCACTTTCTTCCCTCCCCTATGTACATCGTGCATTACTGGTTTGCCCCATGCATATAAGCATGTACATATGGTGGTTGATATGACATAAGTGCATTTCACTTAGATCACGAGCTTGATCACCAAGCCTCGAGAAACCATCAATCCTTGTACGACGTATACCTCTTCTCGCTCCGGGCCCATCAAATGTGGGGGTTTCTATACTGAAACTATACCTGGCATCTGGTTCTTACTTCAGGA	H2	Antrim	316200	417300
303	ATTCTAACTAAACTATTCCCTGCTTCTCTCACCTAATCATTTTTCAATTCATACATTTAACAATACCTACAGCATTTTCTCAGTACGCACCTTCTTCCCTCCCCTATGTACGTCGTGCATTACTGGTTTGCCCCATGCATATAAGCATGTACATATAGTGGTTGATATGACATAAGTGCATTTCACTTAGATCACGAGCTTGATCACCAAGCCTCGAGAAACCATCAATCCTTGTACGACGTATACCTCTTCTCGCTCCGGGCCCATCGAATGTGGGGGTTTCTATACTGAAACTATACCTGGCATCTGGTTCTTACTTCAGGA	H9	Armagh	280200	338600
304	GCCCCACCATCAGCACCCAAAGCTGATATTCTAACTAAACTATTCCCTGCTTCTCTCACCTAATCATTTTTCAATTCATACATTTAACAATACCTACAGCATTTTCTCAGTACGCACCTTCTTCCCTCCCCTATGTACGTCGTGCATTACTGGTTTGCCCCATGCATATAAGCATGTACATATAGTGGTTGATATGACATAAGTGCATTTCACTTAGATCACGAGCTTGATCACCAAGCCTCGAGAAACCATCAATCCTTGTACGACGTATACCTCTTCTCGCTCCGGGCCCATCGAATGTGGGGGTTTCTATACTGAAACTATACCTGGCATCTGGTTCTTACTTCAGG	H9	Derry	252500	421100
305	GCTTCTCTCACCTAATCATTTTTCAATTCATACATTTAACAATACCTACAGCATTTTCTCAGTACGCACCTTCTTCCCTCCCCTATGTACGTCGTGCATTACTGGTTTGCCCCATGCATATAAGCATGTACATATAGTGGTTGATATGACATAAGTGCATTTCACTTAGATCACGAGCTTGATCACCAAGCCTCGAGAAACCATCAATCCTTGTACGACGTATACCTCTTCTCGCTCCGGGCCCATCGAATGTGGGGGTTTCTATACTGAAACTATACCTGGCATCTGGTTCTTACTTCAGGA	H9	Antrim	311900	397200
306	TGATATTCTAACTAAACTATTCCCTGCTTCTCTCACCTAATCATTTTTCAATTCATACATTTAACAATACCTACAGCATTTTCTCAGTACGCACTTTCTTCCCTCCCCTATGTACATCGTGCATTACTGGTTTGCCCCATGCATATAAGCATGTACATATGGTGGTTGATATGACATAAGTGCATTTCACTTAGATCACGAGCTTGATCACCAAGCCTCGAGAAACCATCAATCCTTGTACGACGTATACCTCTTCTCGCTCCGGGCCCATCAAATGTGGGGGTTTCTATACTGAAACTATACCTGGCATCTGGTTCTTACTTCAGG	H2	Armagh	300700	340300
307	ATAGCCCCACCATCAGCACCCAAAGCTGATATTCTAACTAAACTATTCCCTGCTTCTCTCACCTAATCATTTTTCAATTCATACATTTAACAATACCTACAGCATTTTCTCAGTACGCACCTTCTTCCCTCCCCTATGTACGTCGTGCATTACTGGTTTGCCCCATGCATATAAGCATGTACATATAGTGGTTGATATGACATAAGTGCATTTCACTTAGATCACGAGCTTGATCACCAAGCCTCGAGAAACCATCAATCCTTGTACGACGTATACCTCTTCTCGCTCCGGGCCCATCGAATGTGGGGGTTTCTATACTGAAACTATACCTGGCATCTGGTTCTTACTTCAGGA	H9	Tyrone	240500	359500
9952	CCATCAGCACCCAAAGCTGATATTCTAACTAAACTATTCCCTGCTTCTCTCACCTAATCATTTTTCAATTCATACATTTAACAATACCTACAGCATTTTCTCAGTACGCACTTTCTTCCCTCCCCTATGTACATCGTGCATTACTGGTTTGCCCCATGCATATAAGCATGTACATATGGTGGTTGATATGACATAAGTGCATTTCACTTAGATCACGAGCTTGATCACCAAGCCTCGAGAAACCATCAATCCTTGTACGACGTATACCTCTTCTCGCTCCGGGCCCATCAAATGTGGGGGTTTCTATACTGAAACTATACCTGGCATCTGGTTCTTACTTCAGGA	H2	Antrim	325400	389000
9955	AGCCCCACCATCAGCACCCAAAGCTGATATTCTAACTAAACTATTCCCTGCTTCTCTCACCTAATCATTTTTCAATTCATACATTTAACAATACCTACAGCATTTTCTCAGTACGCACTTTCTTCCCTCCCCTATGTACATCGTGCATTACTGGTTTGCCCCATGCATATAAGCATGTACATATGGTGGTTGATATGACATAAGTGCATTTCACTTAGATCACGAGCTTGATCACCAAGCCTCGAGAAACCATCAATCCTTGTACGACGTATACCTCTTCTCGCTCCGGGCCCATCAAATGTGGGGGTTTCTATACTGAAACTATACCTGGCATCTGGTTCTTACTTCAGGA	H2	Antrim	328400	389400
9957	CCCCACCATCAGCACCCAAAGCTGATATTCTAACTAAACTATTCCCTGCTTCTCTCACCTAATCATTTTTCAATTCATACATTTAACAATACCTACAGCATTTTCTCAGTACGCACCTTCTTCCCTCCCCTATGTACGTCGTGCATTACTGGTTTGCCCCATGCATATAAGCATGTACATATAGTGGTTGATATGACATAAGTGCATTTCACTTAGATCACGAGCTTGATCACCAAGCCTCGAGAAACCATCAATCCTTGTACGACGTATACCTCTTCTCGCTCCGGGCCCATCGAATGTGGGGGTTTCTATACTGAAACTATACCTGGCATCTGGTTCTTACTTCAGGA	H9	Antrim	321400	390200
235	AGCCCCACCATCAGCACCCAAAGCTGATATTCTAACTAAACTATTCCCTGCTTCTCTCACCTAATCATTTTTCAATTCATACATTTAACAATACCTACAGCATTTTCTCAGTACGCACCTTCTTCCCTCCCCTATGTACGTCGTGCATTACTGGTTTGCCCCATGCATATAAGCATGTACATATAGTGGTTGATATGACATAAGTGCATTTCACTTAGATCACGAGCTTGATCACCAAGCCTCGAGAAACCATCAATCCTTGTACGACGTATACCTCTTCTCGCTCCGGGCCCATCGAATGTGGGGGTTTCTATACTGAAACTATACCTGGCATCTGGTTCTTACTTCAGGA	H9	Armagh	298100	344700
236	ATTCTAACTAAACTATTCCCTGCTTCTCTCACCTAATCATTTTTCAATTCATACATTTAACAATACCTACAGCATTTTCTCAGTACGCACCTTCTTCCCTCCCCTATGTACGTCGTGCATTACTGGTTTGCCCCATGCATATAAGCATGTACATATAGTGGTTGATATGACATAAGTGCATTTCACTTAGATCACGAGCTTGATCACCAAGCCTCGAGAAACCATCAATCCTTGTACGACGTATACCTCTTCTCGCTCCGGGCCCATCGAATGTGGGGGTTTCTATACTGAAACTATACCTGGCATCTGGTTCTTACTTCAGGA	H9	Tyrone	253000	366600
238	ATTCTAACTAAACTATTCCCTGCTTCTCTCACCTAATCATTTTTCAATTCATACATTTAACAATACCTACAGCATTTTCTCAGTACGCACCTTCTTCCCTCCCCTATGTACGTCGTGCATTACTGGTTTGCCCCATGCATATAAGCATGTACATATAGTGGTTGATATGACATAAGTGCATTTCACTTAGATCACGAGCTTGATCACCAAGCCTCGAGAAACCATCAATCCTTGTACGACGTATACCTCTTCTCGCTCCGGGCCCATCGAATGTGGGGGTTTCTATACTGAAACTATACCTGGCATCTGGTTCTTACTTCAGGA	H9	Tyrone	0	0
NT3	ATTCTAACTAAACTATTCCCTGCTTCTCTCACCTAATCATTTTTCAATTCATACATTTAACAATACCTACAGCATTTTCTCAGTACGCACCTTCTTCCCTCCCCTATGTACGTCGTGCATTACTGGTTTGCCCCATGCATATAAGCATGTACATATAGTGGTTGATATGACATAAGTGCATTTCACTTAGATCACGAGCTTGATCACCAAGCCTCGAGAAACCATCAATCCTTGTACGACGTATACCTCTTCTCGCTCCGGGCCCATCGAATGTGGGGGTTTCTATACTGAAACTATACCTGGCATCTGGTTCTTACTTCAGGA	H9	Tyrone	270500	349500
243	ATTCTAACTAAACTATTCCCTGCTTCTCTCACCTAATCATTTTTCAATTCATACATTTAACAATACCTACAGCATTTTCTCAGTACGCACCTTCTTCCCTCCCCTATGTACGTCGTGCATTACTGGTTTGCCCCATGCATATAAGCATGTACATATAGTGGTTGATATGACATAAGTGCATTTCACTTAGATCACGAGCTTGATCACCAAGCCTCGAGAAACCATCAATCCTTGTACGACGTATACCTCTTCTCGCTCCGGGCCCATCGAATGTGGGGGTTTCTATACTGAAACTATACCTGGCATCTGGTTCTTACTTCAGGA	H9	Tyrone	281600	359900
321	ATTCTAACTAAACTATTCCCTGCTTCTCTCACCTAATCATTTTTCAATTCATACATTTAACAATACCTACAGCATTTTCTCAGTACGCACCTTCTTCCCTCCCCTATGTACGTCGTGCATTACTGGTTTGCCCCATGCATATAAGCATGTACATATAGTGGTTGATATGACATAAGTGCATTTCACTTAGATCACGAGCTTGATCACCAAGCCTCGAGAAACCATCAATCCTTGTACGACGTATACCTCTTCTCGCTCCGGGCCCATCGAATGTGGGGGTTTCTATACTGAAACTATACCTGGCATCTGGTTCTTACTTCAGGA	H9	Tyrone	266500	360100
323	GCCCCACCATCAGCACCCAAAGCTGATATTCTAACTAAACTATTCCCTGCTTCTCTCACCTAATCATTTTTCAATTCATACATTTAACAATACCTACAGCATTTTCTCAGTACGCACCTTCTTCCCTCCCCTATGTACGTCGTGCATTACTGGTTTGCCCCATGCATATAAGCATGTACATATAGTGGTTGATATGACATAAGTGCATTTCACTTAGATCACGAGCTTGATCACCAAGCCTCGAGAAACCATCAATCCTTGTACGACGTATACCTCTTCTCGCTCCGGGCCCATCGAATGTGGGGGTTTCTATACTGAAACTATACCTGGCATCTGGTTCTTACTTCAGGA	H9	Antrim	345700	391000
325	ATTCTAACTAAACTATTCCCTGCTTCTCTCACCTAATCATTTTTCAATTCATACATTTAACAATACCTACAGCATTTTCTCAGTACGCACCTTCTTCCCTCCCCTATGTACGTCGTGCATTACTGGTTTGCCCCATGCATATAAGCATGTACATATAGTGGTTGATATGACATAAGTGCATTTCACTTAGATCACGAGCTTGATCACCAAGCCTCGAGAAACCATCAATCCTTGTACGACGTATACCTCTTCTCGCTCCGGGCCCATCGAATGTGGGGGTTTCTATACTGAAACTATACCTGGCATCTGGTTCTTACTTCAGGA	H9	Antrim	309100	367000
326	ATTCTAACTAAACTATTCCCTGCTTCTCTCACCTAATCATTTTTCAATTCATACATTTAACAATACCTACAGCATTTTCTCAGTACGCACTTTCTTCCCTCCCCTATGTACGTCGTGCATTACTGGTTTGCCCCATGCATATAAGCATGTACATATAGTGGTTGATATGACATAAGTGCATTTCACTTAGATCACGAGCTTGATCACCAAGCCTCGAGAAACCATCAATCCTTGTACGACGTATACCTCTTCTCGCTCCGGGCCCATCAAATGTGGGGGTTTCTATACTGAAACTATACCTGGCATCTGGTTCTTACTTCAGGA	H4	Antrim	303700	416300
327	ATTCTAACTAAACTATTCCCTGCTTCTCTCACCTAATCATTTTTCAATTCATACATTTAACAATACCTACAGCATTTTCTCAGTACGCACTTTCTTCCCTCCCCTATGTACATCGTGCATTACTGGTTTGCCCCATGCATATAAGCATGTACATATGGTGGTTGATATGACATAAGTGCATTTCACTTAGATCACGAGCTTGATCACCAAGCCTCGAGAAACCATCAATCCTTGTACGACGTATACCTCTTCTCGCTCCGGGCCCATCAAATGTGGGGGTTTCTATACTGAAACTATACCTGGCATCTGGTTCTTACTTCAGGA	H2	Armagh	294000	354100
329	ATTCTAACTAAACTATTCCCTGCTTCTCTCACCTAATCATTTTTCAATTCATACATTTAACAATACCTACAGCATTTTCTCAGTACGCACCTTCTTCCCTCCCCTATGTACGTCGTGCATTACTGGTTTGCCCCATGCATATAAGCATGTACATATAGTGGTTGATATGACATAAGTGCATTTCACTTAGATCACGAGCTTGATCACCAAGCCTCGAGAAACCATCAATCCTTGTACGACGTATACCTCTTCTCGCTCCGGGCCCATCGAATGTGGGGGTTTCTATACTGAAACTATACCTGGCATCTGGTTCTTACTTCAGGA	H9	Antrim	336500	360400
328	CCCCACCATCAGCACCCAAAGCTGATATTCTAACTAAACTATTCCCTGCTTCTCTCACCTAATCATTTTTCAATTCATACATTTAACAATACCTACAGCATTTTCTCAGTACGCACCTTCTTCCCTCCCCTATGTACGTCGTGCATTACTGGTTTGCCCCATGCATATAAGCATGTACATATAGTGGTTGATATGACATAAGTGCATTTCACTTAGATCACGAGCTTGATCACCAAGCCTCGAGAAACCATCAATCCTTGTACGACGTATACCTCTTCTCGCTCCGGGCCCATCGAATGTGGGGGTTTCTATACTGAAACTATACCTGGCATCTGGTTCTTACTTCAGGA	H9	Derry	290500	414500
332	TAGCCCCACCATCAGCACCCAAAGCTGATATTCTAACTAAACTATTCCCTGCTTCTCTCACCTAATCATTTTTCAATTCATACATTTAACAATACCTACAGCATTTTCTCAGTACGCACCTTCTTCCCTCCCCTATGTACGTCGTGCATTACTGGTTTGCCCCATGCATATAAGCATGTACATATAGTGGTTGATATGACATAAGTGCATTTCACTTAGATCACGAGCTTGATCACCAAGCCTCGAGAAACCATCAATCCTTGTACGACGTATACCTCTTCTCGCTCCGGGCCCATCGAATGTGGGGGTTTCTATACTGAAACTATACCTGGCATCTGGTTCTTACTTCAGGA	H9	Antrim	298000	404500
246	GCCCCACCATCAGCACCCAAAGCTGATATTCTAACTAAACTATTCCCTGCTTCTCTCACCTAATCATTTTTCAATTCATACATTTAACAATACCTACAGCATTTTCTCAGTACGCACCTTCTTCCCTCCCCTATGTACGTCGTGCATTACTGGTTTGCCCCATGCATATAAGCATGTACATATAGTGGTTGATATGACATAAGTGCATTTCACTTAGATCACGAGCTTGATCACCAAGCCTCGAGAAACCATCAATCCTTGTACGACGTATACCTCTTCTCGCTCCGGGCCCATCGAATGTGGGGGTTTCTATACTGAAACTATACCTGGCATCTGGTTCTTACTTCAGGA	H9	Fermanagh	201300	361000
247	ATTCTAACTAAACTATTCCCTGCTTCTCTCACCTAATCATTTTTCAATTCATACATTTAACAATACCTACAGCATTTTCTCAGTACGCACCTTCTTCCCTCCCCTATGTACGTCGTGCATTACTGGTTTGCCCCATGCATATAAGCATGTACATATAGTGGTTGATATGACATAAGTGCATTTCACTTAGATCACGAGCTTGATCACCAAGCCTCGAGAAACCATCAATCCTTGTACGACGTATACCTCTTCTCGCTCCGGGCCCATCGAATGTGGGGGTTTCTATACTGAAACTATACCTGGCATCTGGTTCTTACTTCAGGA	H9	Fermanagh	227500	341100
248	ATTCTAACTAAACTATTCCCTGCTTCTCTCACCTAATCATTTTTCAATTCATACATTTAACAATACCTACAGCATTTTCTCAGTACGCACTTTCTTCCCTCCCCTATGTACATCGTGCATTACTGGTTTGCCCCATGCATATAAGCATGTACATATGGTGGTTGATATGACATAAGTGCATTTCACTTAGATCACGAGCTTGATCACCAAGCCTCGAGAAACCATCAATCCTTGTACGACGTATACCTCTTCTCGCTCCGGGCCCATCAAATGTGGGGGTTTCTATACTGAAACTATACCTGGCATCTGGTTCTTACTTCAGG	H2	Tyrone	263500	361100
249	ATTCTAACTAAACTATTCCCTGCTTCTCTCACCTAATCATTTTTCAATTATACATTTAACAATACCTACAGCATTTTCTCAGTACGCACCTTCTTCCCTCCCCTATGTACGTCGTGCATTACTGGTTTGCCCCATGCATATAAGCATGTACATATAGTGGTTGATATGACATAAGTGCATTTCACTTAGATCACGAGCTTGATCACCAAGCCTCGAGAAACCATCAATCCTTGTACGACGTATACCTCTTCTCGCTCCGGGCCCATCGAATGTGGGGGTTTCTATACTGAAACTATACCTGGCATCTGGTTCTTACTTCAGGA	H20	Tyrone	273500	374800
333	ATTCTAACTAAACTATTCCCTGCTTCTCTCACCTAATCATTTTTCAATTCATACATTTAACAATACCTACAGCATTTTCTCAGTACGCACCTTCTTCCCTCCCCTATGTACGTCGTGCATTACTGGTTTGCCCCATGCATATAAGCATGTACATATAGTGGTTGATATGACATAAGTGCATTTCACTTAGATCACGAGCTTGATCACCAAGCCTCGAGAAACCATCAATCCTTGTACGACGTATACCTCTTCTCGCTCCGGGCCCATCGAATGTGGGGGTTTCTATACTGAAACTATACCTGGCATCTGGTTCTTACTTCAGG	H9	Fermanagh	238500	341300
251	ATTCTAACTAAACTATTCCCTGCTTCTCTCACCTAATCATTTTTCAATTCATACATTTAACAATACCTACAGCATTTTCTCAGTACGCACTTTCTTCCCTCCCCTATGTACATCGTGCATTACTGGTTTGCCCCATGCATATAAGCATGTACATATGGTGGTTGATATGACATAAGTGCATTTCACTTAGATCACGAGCTTGATCACCAAGCCTCGAGAAACCATCAATCCTTGTACGACGTATACCTCTTCTCGCTCCGGGCCCATCAAATGTGGGGGTTTCTATACTGAAACTATACCTGGCATCTGGTTCTTACTTCAGGA	H2	Tyrone	260800	386100
252	ATTCTAACTAAACTATTCCCTGCTTCTCTCACCTAATCATTTTTCAATTCATACATTTAACAATACCTACAGCATTTTCTCAGTACGCACCTTCTTCCCTCCCCTATGTACGTCGTGCATTACTGGTTTGCCCCATGCATATAAGCATGTACATATAGTGGTTGATATGACATAAGTGCATTTCACTTAGATCACGAGCTTGATCACCAAGCCTCGAGAAACCATCAATCCTTGTACGACGTATACCTCTTCTCGCTCCGGGCCCATCGAATGTGGGGGTTTCTATACTGAAACTATACCTGGCATCTGGTTCTTACTTCAGGA	H9	Tyrone	276200	366200
334	ATTCTAACTAAACTATTCCCTGCTTCTCTCACCTAATCATTTTTCAATTATACATTTAACAATACCTACAGCATTTTCTCAGTACGCACCTTCTTCCCTCCCCTATGTACGTCGTGCATTACTGGTTTGCCCCATGCATATAAGCATGTACATATAGTGGTTGATATGACATAAGTGCATTTCACTTAGATCACGAGCTTGATCACCAAGCCTCGAGAAACCATCAATCCTTGTACGACGTATACCTCTTCTCGCTCCGGGCCCATCGAATGTGGGGGTTTCTATACTGAAACTATACCTGGCATCTGGTTCTTACTTCAGGA	H20	Tyrone	228000	355000
9959	ATTCTAACTAAACTATTCCCTGCTTCTCTCACCTAATCATTTTTCAATTCATACATTTAACAATACCTACAGCATTTTCTCAGTACGCACCTTCTTCCCTCCCCTATGTACGTCGTGCATTACTGGTTTGCCCCATGCATATAAGCATGTACATATAGTGGTTGATATGACATAAGTGCATTTCACTTAGATCACGAGCTTGATCACCAAGCCTCGAGAAACCATCAATCCTTGTACGACGTATACCTCTTCTCGCTCCGGGCCCATCGAATGTGGGGGTTTCTATACTGAAACTATACCTGGCATCTGGTTCTTACTTCAGGA	H9	Antrim	252700	406000
253	ATTCTAACTAAACTATTCCCTGCTTCTCTCACCTAATCATTTTTCAATTCATACATTTAACAATACCTACAGCATTTTCTCAGTACGCACCTTCTTCCCTCCCCTATGTACGTCGTGCATTACTGGTTTGCCCCATGCATATAAGCATGTACATATAGTGGTTGATATGACATAAGTGCATTTCACTTAGATCACGAGCTTGATCACCAAGCCTCGAGAAACCATCAATCCTTGTACGACGTATACCTCTTCTCGCTCCGGGCCCATCGAATGTGGGGGTTTCTATACTGAAACTATACCTGGCATCTGGTTCTTACTTCAGGA	H9	Tyrone	279800	355600
255	TCAGCACCCAAAGCTGATATTCTAACTAAACTATTCCCTGCTTCTCTCACCTAATCATTTTTCAATTCATACATTTAACAATACCTACAGCATTTTCTCAGTACGCACTTTCTTCCCTCCCCTATGTACATCGTGCATTACTGGTTTGCCCCATGCATATAAGCATGTACATATGGTGGTTGATATGACATAAGTGCATTTCACTTAGATCACGAGCTTGATCACCAAGCCTCGAGAAACCATCAATCCTTGTACGACGTATACCTCTTCTCGCTCCGGGCCCATCAAATGTGGGGGTTTCTATACTGAAACTATACCTGGCATCTGGTTCTTACTTCAGGA	H2	Tyrone	251300	376000
336	CCATCAGCACCCAAAGCTGATATTCTAACTAAACTATTCCCTGCTTCTCTCACCTAATCATTTTTCAATTCATACATTTAACAATACCTACAGCATTTTCTCAGTACGCACCTTCTTCCCTCCCCTATGTACGTCGTGCATTACTGGTTTGCCCCATGCATATAAGCATGTACATATAGTGGTTGATATGACATAAGTGCATTTCACTTAGATCACGAGCTTGATCACCAAGCCTCGAGAAACCATCAATCCTTGTACGACGTATACCTCTTCTCGCTCCGGGCCCATCGAATGTGGGGGTTTCTATACTGAAACTATACCTGGCATCTGGTTCTTACTTCAGGA	H9	Armagh	297600	318700
337	TATTCTAACTAAACTATTCCCTGCTTCTCTCACCTAATCATTTTTCAATTCATACATTTAACAATACCTACAGCATTTTCTCAGTACGCACCTTCTTCCCTCCCCTATGTACGTCGTGCATTACTGGTTTGCCCCATGCATATAAGCATGTACATATAGTGGTTGATATGACATAAGTGCATTTCACTTAGATCACGAGCTTGATCACCAAGCCTCGAGAAACCATCAATCCTTGTACGACGTATACCTCTTCTCGCTCCGGGCCCATCGAATGTGGGGGTTTCTATACTGAAACTATACCTGGCATCTGGTTCTTACTTCA	H9	Down	335700	367200
NT4	ATTCTAACTAAACTATTCCCTGCTTCTCTCACCTAATCATTTTTCAATTCATACATTTAACAATACCTACAGCATTTTCTCAGTACGCACCTTCTTCCCTCCCCTATGTACGTCGTGCATTACTGGTTTGCCCCATGCATATAAGCATGTACATATAGTGGTTGATATGACATAAGTGCATTTCACTTAGATCACGAGCTTGATCACCAAGCCTCGAGAAACCATCAATCCTTGTACGACGTATACCTCTTCTCGCTCCGGGCCCATCGAATGTGGGGGTTTCTATACTGAAACTATACCTGGCATCTGGTTCTTACTTCAGGA	H9	Tyrone	275300	361500
258	ATTCTAACTAAACTATTCCCTGCTTCTCTCACCTAATCATTTTTCAATTCATACATTTAACAATACCTACAGCATTTTCTCAGTACGCACCTTCTTCCCTCCCCTATGTACGTCGTGCATTACTGGTTTGCCCCATGCATATAAGCATGTACATATAGTGGTTGATATGACATAAGTGCATTTCACTTAGATCACGAGCTTGATCACCAAGCCTCGAGAAACCATCAATCCTTGTACGACGTATACCTCTTCTCGCTCCGGGCCCATCGAATGTGGGGGTTTCTATACTGAAACTATACCTGGCATCTGGTTCTTACTTCAGGA	H9	Tyrone	241800	368400
338	ATTCTAACTAAACTATTCCCTGCTTCTCTCACCTAATCATTTTTCAATTCATACATTTAACAATACCTACAGCATTTTCTCAGTACGCACCTTCTTCCCTCCCCTATGTACGTCGTGCATTACTGGTTTGCCCCATGCATATAAGCATGTACATATAGTGGTTGATATGACATAAGTGCATTTCACTTAGATCACGAGCTTGATCACCAAGCCTCGAGAAACCATCAATCCTTGTACGACGTATACCTCTTCTCGCTCCGGGCCCATCGAATGTGGGGGTTTCTATACTGAAACTATACCTGGCATCTGGTTCTTACTTCA	H9	Armagh	300800	404800
340	CCATCAGCACCCAAAGCTGATATTCTAACTAAACTATTCCCTGCTTCTCTCACCTAATCATTTTTCAATTCATACATTTAACAATACCTACAGCATTTTCTCAGTACGCACCTTCTTCCCTCCCCTATGTACGTCGTGCATTACTGGTTTGCCCCATGCATATAAGCATGTACATATAGTGGTTGATATGACATAAGTGCATTTCACTTAGATCACGAGCTTGATCACCAAGCCTCGAGAAACCATCAATCCTTGTACGACGTATACCTCTTCTCGCTCCGGGCCCATCGAATGTGGGGGTTTCTATACTGAAACTATACCTGGCATCTGGTTCTTACTTCAGGA	H9	Down	298400	443200
341	TTCTAACTAAACTATTCCCTGCTTCTCTCACCTAATCATTTTTCAATTCATACATTTAACAATACCTACAGCATTTTCTCAGTACGCACTTTCTTCCCTCCCCTATGTACATCGTGCATTACTGGTTTGCCCCATGCATATAAGCATGTACATATGGTGGTTGATATGACATAAGTGCATTTCACTTAGATCACGAGCTTGATCACCAAGCCTCGAGAAACCATCAATCCTTGTACGACGTATACCTCTTCTCGCTCCGGGCCCATCAAATGTGGGGGTTTCTATACTGAAACTATACCTGGCATCTGGTTCTTACTTCAGGA	H2	Tyrone	229300	354600
58	AGCCCCACCATCAGCACCCAAAGCTGATATTCTAACTAAACTATTCCCTGCTTCTCTCACCTAATCATTTTTCAATTCATACATTTAACAATACCTACAGCATTTTCTCAGTACGCACTTTCTTCCCTCCCCTATGTACATCGTGCATTACTGGTTTGCCCCATGCATATAAGCATGTACATATGGTGGTTGATATGACATAAGTGCATTTCACTTAGATCACGAGCTTGATCACCAAGCCTCGAGAAACCATCAATCCTTGTACGACGTATACCTCTTCTCGCTCCGGGCCCATCAAATGTGGGGGTTTCTATACTGAAACTATACCTGGCATCTGGTTCTTACTT	H2	Fermanagh	238000	341000
68	ATAGCCCCACCATCAGCACCCAAAGCTGATATTCTAACTAAACTATTCCCTGCTTCTCTCACCTAATCATTTTTCAATTCATACATTTAACAATACCTACAGCATTTTCTCAGTACGCACTTTCTTCCCTCCCCTATGTACATCGTGCATTACTGGTTTGCCCCATGCATATAAGCATGTACATATGGTGGTTGATATGACATAAGTGCATTTCACTTAGATCACGAGCTTGATCACCAAGCCTCGAGAAACCATCAATCCTTGTACGACGTATACCTCTTCTCGCTCCGGGCCCATCAAATGTGGGGGTTTCTATACTGAAACTATACCTGGCATCTGGTTCTTACTT	H2	Fermanagh	234900	338800
9951	CCCCACCATCAGCACCCAAAGCTGATATTCTAACTAAACTATTCCCTGCTTCTCTCACCTAATCATTTTTCAATTCATACATTTAACAATACCTACAGCATTTTCTCAGTACGCACCTTCTTCCCTCCCCTATGTACGTCGTGCATTACTGGTTTGCCCCATGCATATAAGCATGTACATATAGTGGTTGATATGACATAAGTGCATTTCACTTAGATCACGAGCTTGATCACCAAGCCTCGAGAAACCATCAATCCTTGTACGACGTATACCTCTTCTCGCTCCGGGCCCATCGAATGTGGGGGTTTCTATACTGAAACTATACCTGGCATCTGGTTCTTACTTCAGGA	H9	Armagh	277200	343300
77	AGCCCCACCATCAGCACCCAAAGCTGATATTCTAACTAAACTATTCCCTGCTTCTCTCACCTAATCATTTTTCAATTCATACATTTAACAATACCTACAGCATTTTCTCAGTACGCACCTTCTTCCCTCCCCTATGTACGTCGTGCATTACTGGTTTGCCCCATGCATATAAGCATGTACATATAGTGGTTGATATGACATAAGTGCATTTCACTTAGATCACGAGCTTGATCACCAAGCCTCGAGAAACCATCAATCCTTGTACGACGTATACCTCTTCTCGCTCCGGGCCCATCGAATGTGGGGGTTTCTATACTGAAACTATACCTGGCATCTGGTTCTTACTTCAGGA	H9	Armagh	286400	346600
82	GCCCCACCATCAGCACCCAAAGCTGATATTCTAACTAAACTATTCCCTGCTTCTCTCACCTAATCATTTTTCAATTCATACATTTAACAATACCTACAGCATTTTCTCAGTACGCACTTTCTTCCCTCCCCTATGTACATCGTGCATTACTGGTTTGCCCCATGCATATAAGCATGTACATATGGTGGTTGATATGACATAAGTGCATTTCACTTAGATCACGAGCTTGATCACCAAGCCTCGAGAAACCATCAATCCTTGTACGACGTATACCTCTTCTCGCTCCGGGCCCATCAAATGTGGGGGTTTCTATACTGAAACTATACCTGGCATCTGGTTCTTACTTCA	H2	Armagh	303200	342500
84	GCCCCACCATCAGCACCCAAAGCTGATATTCTAACTAAACTATTCCCTGCTTCTCTCACCTAATCATTTTTCAATTATACATTTAACAATACCTACAGCATTTTCTCAGTACGCACCTTCTTCCCTCCCCTATGTACGTCGTGCATTACTGGTTTGCCCCATGCATATAAGCATGTACATATAGTGGTTGATATGACATAAGTGCATTTCACTTAGATCACGAGCTTGATCACCAAGCCTCGAGAAACCATCAATCCTTGTACGACGTATACCTCTTCTCGCTCCGGGCCCATCGAATGTGGGGGTTTCTATACTGAAACTATACCTGGCATCTGGTTCTTACTTCAGGA	H20	Fermanagh	220300	345400
203	TAGCCCCACCATCAGCACCCAAAGCTGATATTCTAACTAAACTATTCCCTGCTTCTCTCACCTAATCATTTTTCAATTCATACATTTAACAATACCTACAGCATTTTCTCAGTACGCACTTTCTTCCCTCCCCTATGTACATCGTGCATTACTGGTTTGCCCCATGCATATAAGCATGTACATATGGTGGTTGATATGACATAAGTGCATTTCACTTAGATCACGAGCTTGATCACCAAGCCTCGAGAAACCATCAATCCTTGTACGACGTATACCTCTTCTCGCTCCGGGCCCATCAAATGTGGGGGTTTCTATACTGAAACTATACCTGGCATCTGGTTCTTACTTCAGGA	H2	Fermanagh	227200	328500
263	GCCCCACCATCAGCACCCAAAGCTGATATTCTAACTAAACTATTCCCTGCTTCTCTCACCTAATCATTTTTCAATTCATACATTTAACAATACCTACAGCATTTTCTCAGTACGCACTTTCTTCCCTCCCCTATGTACATCGTGCATTACTGGTTTGCCCCATGCATATAAGCATGTACATATGGTGGTTGATATGACATAAGTGCATTTCACTTAGATCACGAGCTTGATCACCAAGCCTCGAGAAACCATCAATCCTTGTACGACGTATACCTCTTCTCGCTCCGGGCCCATCAAATGTGGGGGTTTCTATACTGAAACTATACCTGGCATCTGGTTCTTACTTCA	H2	Armagh	280600	347400
343	GCCCCACCATCAGCACCCAAAGCTGATATTCTAACTAAACTATTCCCTGCTTCTCTCACCTAATCATTTTTCAATTCATACATTTAACAATACCTACAGCATTTTCTCAGTACGCACCTTCTTCCCTCCCCTATGTACGTCGTGCATTACTGGTTTGCCCCATGCATATAAGCATGTACATATAGTGGTTGATATGACATAAGTGCATTTCACTTAGATCACGAGCTTGATCACCAAGCCTCGAGAAACCATCAATCCTTGTACGACGTATACCTCTTCTCGCTCCGGGCCCATCGAATGTGGGGGTTTCTATACTGAAACTATACCTGGCATCTGGTTCTTACTTCAGGA	H9	Armagh	283000	341000
262	AGCCCCACCATCAGCACCCAAAGCTGATATTCTAACTAAACTATTCCCTGCTTCTCTCACCTAATCATTTTTCAATTCATACATTTAACAATACCTACAGCATTTTCTCAGTACGCACTTTCTTCCCTCCCCTATGTACATCGTGCATTACTGGTTTGCCCCATGCATATAAGCATGTACATATGGTGGTTGATATGACATAAGTGCATTTCACTTAGATCACGAGCTTGATCACCAAGCCTCGAGAAACCATCAATCCTTGTACGACGTATACCTCTTCTCGCTCCGGGCCCATCAAATGTGGGGGTTTCTATACTGAAACTATACCTGGCATCTGGTTCTTACTTCAGG	H2	Fermanagh	217000	339000
344	CCATCAGCACCCAAAGCTGATATTCTAACTAAACTATTCCCTGCTTCTCTCACCTAATCATTTTTCAATTCATACATTTAACAATACCTACAGCATTTTCTCAGTACGCACTTTCTTCCCTCCCCTATGTACATCGTGCATTACTGGTTTGCCCCATGCATATAAGCATGTACATATGGTGGTTGATATGACATAAGTGCATTTCACTTAGATCACGAGCTTGATCACCAAGCCTCGAGAAACCATCAATCCTTGTACGACGTATACCTCTTCTCGCTCCGGGCCCATCAAATGTGGGGGTTTCTATACTGAAACTATACCTGGCATCTGGTTCTTACTTCAGGA	H2	Derry	285500	382800
269	GCCCCACCATCAGCACCCAAAGCTGATATTCTAACTAAACTATTCCCTGCTTCTCTCACCTAATCATTTTTCAATTCATACATTTAACAATACCTACAGCATTTTCTCAGTACGCACCTTCTTCCCTCCCCTATGTACGTCGTGCATTACTGGTTTGCCCCATGCATATAAGCATGTACATATAGTGGTTGATATGACATAAGTGCATTTCACTTAGATCACGAGCTTGATCACCAAGCCTCGAGAAACCATCAATCCTTGTACGACGTATACCTCTTCTCGCTCCGGGCCCATCGAATGTGGGGGTTTCTATACTGAAACTATACCTGGCATCTGGTTCTTACTTCAGGA	H9	Fermanagh	237300	332000
347	GCCCCACCATCAGCACCCAAAGCTGATATTCTAACTAAACTATTCCCTGCTTCTCTCACCTAATCATTTTTCAATTCATACATTTAACAATACCTACAGCATTTTCTCAGTACGCACCTTCTTCCCTCCCCTATGTACGTCGTGCATTACTGGTTTGCCCCATGCATATAAGCATGTACATATAGTGGTTGATATGACATAAGTGCATTTCACTTAGATCACGAGCTTGATCACCAAGCCTCGAGAAACCATCAATCCTTGTACGACGTATACCTCTTCTCGCTCCGGGCCCATCGAATGTGGGGGTTTCTATACTGAAACTATACCTGGCATCTGGTTCTTACTTCAGGA	H9	Derry	285900	416300
350	TAGCCCCACCATCAGCACCCAAAGCTGATATTCTAACTAAACTATTCCCTGCTTCTCTCACCTAATCATTTTTCAATTCATACATTTAACAATACCTACAGCATTTTCTCAGTACGCACCTTCTTCCCTCCCCTATGTACGTCGTGCATTACTGGTTTGCCCCATGCATATAAGCATGTACATATAGTGGTTGATATGACATAAGTGCATTTCACTTAGATCACGAGCTTGATCACCAAGCCTCGAGAAACCATCAATCCTTGTACGACGTATACCTCTTCTCGCTCCGGGCCCATCGAATGTGGGGGTTTCTATACTGAAACTATACCTGGCATCTGGTTCTTACTTCAGGA	H9	Derry	279600	427500
281	ATAGCCCCACCATCAGCACCCAAAGCTGATATTCTAACTAAACTATTCCCTGCTTCTCTCACCTAATCATTTTTCAATTCATACATTTAACAATACCTACAGCATTTTCTCAGTACGCACTTTCTTCCCTCCCCTATGTACATCGTGCATTACTGGTTTGCCCCATGCATATAAGCATGTACATATGGTGGTTGATATGACATAAGTGCATTTCACTTAGATCACGAGCTTGATCACCAAGCCTCGAGAAACCATCAATCCTTGTACGACGTATACCTCTTCTCGCTCCGGGCCCATCAAATGTGGGGGTTTCTATACTGAAACTATACCTGGCATCTGGTTCTTACTTCAGG	H2	Fermanagh	226500	345400
274	ATAGCCCCACCATCAGCACCCAAAGCTGATATTCTAACTAAACTATTCCCTGCTTCTCTCACCTAATCATTTTTCAATTCATACATTTAACAATACCTACAGCATTTTCTCAGTACGCACTTTCTTCCCTCCCCTATGTACATCGTGCATTACTGGTTTGCCCCATGCATATAAGCATGTACATATGGTGGTTGATATGACATAAGTGCATTTCACTTAGATCACGAGCTTGATCACCAAGCCTCGAGAAACCATCAATCCTTGTACGACGTATACCTCTTCTCGCTCCGGGCCCATCAAATGTGGGGGTTTCTATACTGAAACTATACCTGGCATCTGGTTCTTACTTCAGGA	H2	Fermanagh	231000	348000
273	GCCCCACCATCAGCACCCAAAGCTGATATTCTAACTAAACTATTCCCTGCTTCTCTCACCTAATCATTTTTCAATTCATACATTTAACAATACCTACAGCATTTTCTCAGTACGCACTTTCTTCCCTCCCCTATGTACATCGTGCATTACTGGTTTGCCCCATGCATATAAGCATGTACATATGGTGGTTGATATGACATAAGTGCATTTCACTTAGATCACGAGCTTGATCACCAAGCCTCGAGAAACCATCAATCCTTGTACGACGTATACCTCTTCTCGCTCCGGGCCCATCAAATGTGGGGGTTTCTATACTGAAACTATACCTGGCATCTGGTTCTTACTT	H2	Armagh	296000	342500
365	GCCCCACCATCAGCACCCAAAGCTGATATTCTAACTAAACTATTCCCTGCTTCTCTCACCTAATCATTTTTCAATTCATACATTTAACAATACCTACAGCATTTTCTCAGTACGCACCTTCTTCCCTCCCCTATGTACGTCGTGCATTACTGGTTTGCCCCATGCATATAAGCATGTACATATAGTGGTTGATATGACATAAGTGCATTTCACTTAGATCACGAGCTTGATCACCAAGCCTCGAGAAACCATCAATCCTTGTACGACGTATACCTCTTCTCGCTCCGGGCCCATCGAATGTGGGGGTTTCTATACTGAAACTATACCTGGCATCTGGTTCTTACTTCAGGA	H9	Derry	291800	411400
291	AGCCCCACCATCAGCACCCAAAGCTGATATTCTAACTAAACTATTCCCTGCTTCTCTCACCTAATCATTTTTCAATTCATACATTTAACAATACCTACAGCATTTTCTCAGTACGCACTTTCTTCCCTCCCCTATGTACATCGTGCATTACTGGTTTGCCCCATGCATATAAGCATGTACATATGGTGGTTGATATGACATAAGTGCATTTCACTTAGATCACGAGCTTGATCACCAAGCCTCGAGAAACCATCAATCCTTGTACGACGTATACCTCTTCTCGCTCCGGGCCCATCAAATGTGGGGGTTTCTATACTGAAACTATACCTGGCATCTGGTTCTTACTT	H2	Fermanagh	245600	342800
292	GCCCCACCATCAGCACCCAAAGCTGATATTCTAACTAAACTATTCCCTGCTTCTCTCACCTAATCATTTTTCAATTCATACATTTAACAATACCTACAGCATTTTCTCAGTACGCACTTTCTTCCCTCCCCTATGTACATCGTGCATTACTGGTTTGCCCCATGCATATAAGCATGTACATATGGTGGTTGATATGACATAAGTGCATTTCACTTAGATCACGAGCTTGATCACCAAGCCTCGAGAAACCATCAATCCTTGTACGACGTATACCTCTTCTCGCTCCGGGCCCATCAAATGTGGGGGTTTCTATACTGAAACTATACCTGGCATCTGGTTCTTACTTCA	H2	Armagh	295800	342000
293	GCCCCACCATCAGCACCCAAAGCTGATATTCTAACTAAACTATTCCCTGCTTCTCTCACCTAATCATTTTTCAATTCATACATTTAACAATACCTACAGCATTTTCTCAGTACGCACCTTCTTCCCTCCCCTATGTACGTCGTGCATTACTGGTTTGCCCCATGCATATAAGCATGTACATATAGTGGTTGATATGACATAAGTGCATTTCACTTAGATCACGAGCTTGATCACCAAGCCTCGAGAAACCATCAATCCTTGTACGACGTATACCTCTTCTCGCTCCGGGCCCATCGAATGTGGGGGTTTCTATACTGAAACTATACCTGGCATCTGGTTCTTACTT	H9	Armagh	285000	353500
300	AATAGCCCCACCATCAGCACCCAAAGCTGATATTCTAACTAAACTATTCCCTGCTTCTCTCACCTAATCATTTTTCAATTCATACATTTAACAATACCTACAGCATTTTCTCAGTACGCACCTTCTTCCCTCCCCTATGTACGTCGTGCATTACTGGTTTGCCCCATGCATATAAGCATGTACATATAGTGGTTGATATGACATAAGTGCATTTCACTTAGATCACGAGCTTGATCACCAAGCCTCGAGAAACCATCAATCCTTGTACGACGTATACCTCTTCTCGCTCCGGGCCCATCGAATGTGGGGGTTTCTATACTGAAACTATACCTGGCATCTGGTTCTTACTTCAGG	H9	Fermanagh	223400	365500
402	ATAGCCCCACCATCAGCACCCAAAGCTGATATTCTAACTAAACTATTCCCTGCTTCTCTCACCTAATCATTTTTCAATTCATACATTTAACAATACCTACAGCATTTTCTCAGTACGCACCTTCTTCCCTCCCCTATGTACGTCGTGCATTACTGGTTTGCCCCATGCATATAAGCATGTACATATAGTGGTTGATATGACATAAGTGCATTTCACTTAGATCACGAGCTTGATCACCAAGCCTCGAGAAACCATCAATCCTTGTACGACGTATACCTCTTCTCGCTCCGGGCCCATCGAATGTGGGGGTTTCTATACTGAAACTATACCTGGCATCTGGTTCTTACTTCAGGA	H9	Armagh	280495	326803
403	GCCCCACCATCAGCACCCAAAGCTGATATTCTAACTAAACTATTCCCTGCTTCTCTCACCTAATCATTTTTCAATTCATACATTTAACAATACCTACAGCATTTTCTCAGTACGCACTTTCTTCCCTCCCCTATGTACATCGTGCATTACTGGTTTGCCCCATGCATATAAGCATGTACATATGGTGGTTGATATGACATAAGTGCATTTCACTTAGATCACGAGCTTGATCACCAAGCCTCGAGAAACCATCAATCCTTGTACGACGTATACCTCTTCTCGCTCCGGGCCCATCAAATGTGGGGGTTTCTATACTGAAACTATACCTGGCATCTGGTTCTTACTTCAGG	H2	Fermanagh	236200	346100
375	GCCCCACCATCAGCACCCAAAGCTGATATTCTAACTAAACTATTCCCTGCTTCTCTCACCTAATCATTTTTCAATTCATACATTTAACAATACCTACAGCATTTTCTCAGTACGCACTTTCTTCCCTCCCCTATGTACATCGTGCATTACTGGTTTGCCCCATGCATATAAGCATGTACATATGGTGGTTGATATGACATAAGTGCATTTCACTTAGATCACGAGCTTGATCACCAAGCCTCGAGAAACCATCAATCCTTGTACGACGTATACCTCTTCTCGCTCCGGGCCCATCAAATGTGGGGGTTTCTATACTGAAACTATACCTGGCATCTGGTTCTTACTTCAGGA	H2	Derry	274800	426200
376	ATAGCCCCACCATCAGCACCCAAAGCTGATATTCTAACTAAACTATTCCCTGCTTCTCTCACCTAATCATTTTTCAATTATACATTTAACAATACCTACAGCATTTTCTCAGTACGCACCTTCTTCCCTCCCCTATGTACGTCGTGCATTACTGGTTTGCCCCATGCATATAAGCATGTACATATAGTGGTTGATATGACATAAGTGCATTTCACTTAGATCACGAGCTTGATCACCAAGCCTCGAGAAACCATCAATCCTTGTACGACGTATACCTCTTCTCGCTCCGGGCCCATCGAATGTGGGGGTTTCTATACTGAAACTATACCTGGCATCTGGTTCTTACTTCAGGA	H20	Derry	274600	382400
372	AGCCCCACCATCAGCACCCAAAGCTGATATTCTAACTAAACTATTCCCTGCTTCTCTCACCTAATCATTTTTCAATTCATACATTTAACAATACCTACAGCATTTTCTCAGTACGCACCTTCTTCCCTCCCCTATGTACGTCGTGCATTACTGGTTTGCCCCATGCATATAAGCATGTACATATAGTGGTTGATATGACATAAGTGCATTTCACTTAGATCACGAGCTTGATCACCAAGCCTCGAGAAACCATCAATCCTTGTACGACGTATACCTCTTCTCGCTCCGGGCCCATCGAATGTGGGGGTTTCTATACTGAAACTATACCTGGCATCTGGTTCTTACTTCAGGA	H9	Fermanagh	233100	346600
406	GCCCCACCATCAGCACCCAAAGCTGATATTCTAACTAAACTATTCCCTGCTTCTCTCACCTAATCATTTTTCAATTCATACATTTAACAATACCTACAGCATTTTCTCAGTACGCACCTTCTTCCCTCCCCTATGTACGTCGTGCATTACTGGTTTGCCCCATGCATATAAGCATGTACATATAGTGGTTGATATGACATAAGTGCATTTCACTTAGATCACGAGCTTGATCACCAAGCCTCGAGAAACCATCAATCCTTGTACGACGTATACCTCTTCTCGCTCCGGGCCCATCGAATGTGGGGGTTTCTATACTGAAACTATACCTGGCATCTGGTTCTTACTTCAGGA	H9	Fermanagh	238300	338100
377	CTGATATTCTAACTAAACTATTCCCTGCTTCTCTCACCTAATCATTTTTCAATTCATACATTTAACAATACCTACAGCATTTTCTCAGTACGCACTTTCTTCCCTCCCCTATGTACATCGTGCATTACTGGTTTGCCCCATGCATATAAGCATGTACATATGGTGGTTGATATGACATAAGTGCATTTCACTTAGATCACGAGCTTGATCACCAAGCCTCGAGAAACCATCAATCCTTGTACGACGTATACCTCTTCTCGCTCCGGGCCCATCAAATGTGGGGGTTTCTATACTGAAACTATACCTGGCATCTGGTTCTTACTTCAGGA	H2	Fermanagh	231300	340800
378	ATAGCCCCACCATCAGCACCCAAAGCTGATATTCTAACTAAACTATTCCCTGCTTCTCTCACCTAATCATTTTTCAATTCATACATTTAACAATACCTACAGCATTTTCTCAGTACGCACCTTCTTCCCTCCCCTATGTACGTCGTGCATTACTGGTTTGCCCCATGCATATAAGCATGTACATATAGTGGTTGATATGACATAAGTGCATTTCACTTAGATCACGAGCTTGATCACCAAGCCTCGAGAAACCATCAATCCTTGTACGACGTATACCTCTTCTCGCTCCGGGCCCATCGAATGTGGGGGTTTCTATACTGAAACTATACCTGGCATCTGGTTCTTACTTCAGGA	H9	Fermanagh	211300	336500
379	GCCCCACCATCAGCACCCAAAGCTGATATTCTAACTAAACTATTCCCTGCTTCTCTCACCTAATCATTTTTCAATTCATACATTTAACAATACCTACAGCATTTTCTCAGTACGCACCTTCTTCCCTCCCCTATGTACGTCGTGCATTACTGGTTTGCCCCATGCATATAAGCATGTACATATAGTGGTTGATATGACATAAGTGCATTTCACTTAGATCACGAGCTTGATCACCAAGCCTCGAGAAACCATCAATCCTTGTACGACGTATACCTCTTCTCGCTCCGGGCCCATCGAATGTGGGGGTTTCTATACTGAAACTATACCTGGCATCTGGTTCTTACTTCAGGA	H9	Fermanagh	238300	330700
380	GCCCCACCATCAGCACCCAAAGCTGATATTCTAACTAAACTATTCCCTGCTTCTCTCACCTAATCATTTTTCAATTCATACATTTAACAATACCTACAGCATTTTCTCAGTACGCACTTTCTTCCCTCCCCTATGTACATCGTGCATTACTGGTTTGCCCCATGCATATAAGCATGTACATATGGTGGTTGATATGACATAAGTGCATTTCACTTAGATCACGAGCTTGATCACCAAGCCTCGAGAAACCATCAATCCTTGTACGACGTATACCTCTTCTCGCTCCGGGCCCATCAAATGTGGGGGTTTCTATACTGAAACTATACCTGGCATCTGGTTCTTACTTCAGGA	H2	Fermanagh	277500	333500
14B01900	CCACCATCAGCACCCAAAGCTGATATTCTAACTAAACTATTCCCTGCTTCTCTCACCTAATCATTTTTCAATTCATACATTTAACAATACCTACAGCATTTTCTCAGTACGCACTTTCTTCCCTCCCCTATGTACATCGTGCATTACTGGTTTGCCCCATGCATATAAGCATGTACATATAGTGGTTGATATGACATAAGTGCATTTCACTTAGATCACGAGCTTGATCACCAAGCCTCGAGAAACCATCAATCCTTGTACGACGTATACCTCTTCTCGCTCCGGGCCCATCAAATGTGGGGGTTTCTATACTGAAACTATACCTGGCATCTGGTTCTTACTTCA	H1	Laois	243480	188700
14B01901	GCCCCACCATCAGCACCCAAAGCTGATATTCTAACTAAACTATTCCCTGCTTCTCTCACCTAATCATTTTTCAATTCATACATTTAACAATACCTACAGCATTTTCTCAGTACGCACCTTCTTCCCTCCCCTATGTACGTCGTGCATTACTGGTTTGCCCCATGCATATAAGCATGTACATATAGTGGTTGATATGACATAAGTGCATTTCACTTAGATCACGAGCTTGATCACCAAGCCTCGAGAAACCATCAATCCTTGTACGACGTATACCTCTTCTCGCTCCGGGCCCATCGAATGTGGGGGTTTCTATACTGAAACTATACCTGGCATCTGGTTCTTACTTCA	H9	Tipperary	221427	160294
14B01902	AGCCCCACCATCAGCACCCAAAGCTGATATTCTAACTAAACTATTCCCTGCTTCTCTCACCTAATCATTTTTCAATTCATACATTTAACAATACCTACAGCATTTTCTCAGTACGCACCTTCTTCCCTCCCCTATGTACGTCGTGCATTACTGGTTTGCCCCATGCATATAAGCATGTACATATAGTGGTTGATATGACATAAGTGCATTTCACTTAGATCACGAGCTTGATCACCAAGCCTCGAGAAACCATCAATCCTTGTACGACGTATACCTCTTCTCGCTCCGGGCCCATCGAATGTGGGGGTTTCTATACTGAAACTATACCTGGCATCTGGTTCTTACTTCA	H9	Limerick	178082	131330
14B01903	AGCCCCACCATCAGCACCCAAAGCTGATATTCTAACTAAACTATTCCCTGCTTCTCTCACCTAATCATTTTTCAATTCATACATTTAACAATACCTACAGCATTTTCTCAGTACGCACCTTCTTCCCTCCCCTATGTACGTCGTGCATTACTGGTTTGCCCCATGCATATAAGCATGTACATATAGTGGTTGATATGACATAAGTGCATTTCACTTAGATCACGAGCTTGATCACCAAGCCTCGAGAAACCATCAATCCTTGTACGACGTATACCTCTTCTCGCTCCGGGCCCATCGAATGTGGGGGTTTCTATACTGAAACTATACCTGGCATCTGGTTCTTACTTCA	H9	Kerry	95340.2	66737
14B01909	GCCCCACCATCAGCACCCAAAGCTGATATTCTAACTAAACTATTCCCTGCTTCTCTCACCTAATCATTTTTCAATTCATACATTTAACAATACCTACAGCATTTTCTCAGTACGCACCTTCTTCCCTCCCCTATGTACGTCGTGCATTACTGGTTTGCCCCATGCATATAAGCATGTACATATAGTGGTTGATATGACATAAGTGCATTTCACTTAGATCACGAGCTTGATCACCAAGCCTCGAGAAACCATCAATCCTTGTACGACGTATACCTCTTCTCGCTCCGGGCCCATCGAATGTGGGGGTTTCTATACTGAAACTATACCTGGCATCTGGTTCTTACTTCA	H9	Tipperary	226319	156298
14B01915	AGCCCCACCATCAGCACCCAAAGCTGATATTCTAACTAAACTATTCCCTGCTTCTCTCACCTAATCATTTTTCAATTCATACATTTAACAATACCTACAGCATTTTCTCAGTACGCACCTTCTTCCCTCCCCTATGTACATCGTGCATTACTGGTTTGCCCCATGCATATAAGCATGTACATATAGTGGTTGATATGACATAAGTGCATTTCACTTAGATCACGAGCTTGATCACCAAGCCTCGAGAAACCATCAATCCTTGTACGACGTATACCTCTTCTCGCTCCGGGCCCATCGAATGTGGGGGTTTCTATACTGAAACTATACCTGGCATCTGGTTCTTACTTCAGGA	H15	Clare	0	0
14B01940	GCCCCACCATCAGCACCCAAAGCTGATATTCTAACTAAACTATTCCCTGCTTCTCTCACCTAATCATTTTTCAATTCATACATTTAACAATACCTACAGCATTTTCTCAGTACGCACCTTCTTCCCTCCCCTATGTACGTCGTGCATTACTGGTTTGCCCCATGCATATAAGCATGTACATATAGTGGTTGATATGACATAAGTGCATTTCACTTAGATCACGAGCTTGATCACCAAGCCTCGAGAAACCATCAATCCTTGTACGACGTATACCTCTTCTCGCTCCGGGCCCATCGAATGTGGGGGTTTCTATACTGAAACTATACCTGGCATCTGGTTCTTACTTCA	H9	Wicklow	302322	167213
14B01941	GCCCCACCATCAGCACCCAAAGCTGATATTCTAACTAAACTATTCCCTGCTTCTCTCACCTAATCATTTTTCAATTCATACATTTAACAATACCTACAGCATTTTCTCAGTACGCACTTTCTTCCCTCCCCTATGTACATCGTGCATTACTGGTTTGCCCCATGCATATAAGCATGTACATATGGTGGTTGATATGACATAAGTGCATTTCACTTAGATCACGAGCTTGATCACCAAGCCTCGAGAAACCATCAATCCTTGTACGACGTATACCTCTTCTCGCTCCGGGCCCATCAAATGTGGGGGTTTCTATACTGAAACTATACCTGGCATCTGGTTCTTACTTCA	H2	Carlow	272527	176617
14B01943	GCCCCACCATCAGCACCCAAAGCTGATATTCTAACTAAACTATTCCCTGCTTCTCTCACCTAATCATTTTTCAATTCATACATTTAACAATACCTACAGCATTTTCTCAGTACGCACTTTCTTCCCTCCCCTATGTACATCGTGCATTACTGGTTTGCCCCATGCATATAAGCATGTACATATGGTGGTTGATATGACATAAGTGCATTTCACTTAGATCACGAGCTTGATCACCAAGCCTCGAGAAACCATCAATCCTTGTACGACGTATACCTCTTCTCGCTCCGGGCCCATCAAATGTGGGGGTTTCTATACTGAAACTATACCTGGCATCTGGTTCTTACTTCA	H2	Wicklow	0	0
14B01944	GCCCCACCATCAGCACCCAAAGCTGATATTCTAACTAAACTATTCCCTGCTTCTCTCACCTAATCATTTTTCAATTCATACATTTAACAATACCTACAGCATTTTCTCAGTACGCACCTTCTTCCCTCCCCTATGTACGTCGTGCATTACTGGTTTGCCCCATGCATATAAGCATGTACATATAGTGGTTGATATGACATAAGTGCATTTCACTTAGATCACGAGCTTGATCACCAAGCCTCGAGAAACCATCAATCCTTGTACGACGTATACCTCTTCTCGCTCCGGGCCCATCGAATGTGGGGGTTTCTATACTGAAACTATACCTGGCATCTGGTTCTTACTTCA	H9	Waterford	259513	111979
14B01945	AGCCCCACCATCAGCACCCAAAGCTGATATTCTAACTAAACTATTCCCTGCTTCTCTCACCTAATCATTTTTCAATTCATACATTTAACAATACCTACAGCATTTTCTCAGTACGCACCTTCTTCCCTCCCCTATGTACATCGTGCATTACTGGTTTGCCCCATGCATATAAGCATGTACATATAGTGGTTGATATGACATAAGTGCATTTCACTTAGATCACGAGCTTGATCACCAAGCCTCGAGAAACCATCAATCCTTGTACGACGTATACCTCTTCTCGCTCCGGGCCCATCGAATGTGGGGGTTTCTATACTGAAACTATACCTGGCATCTGGTTCTTACTTCA	H15	Wicklow	301530	206847
14B01948	AGCCCCACCATCAGCACCCAAAGCTGATATTCTAACTAAACTATTCCCTGCTTCTCTCACCTAATCATTTTTCAATTCATACATTTAACAATACCTACAGCATTTTCTCAGTACGCACTTTCTTCCCTCCCCTATGTACATCGTGCATTACTGGTTTGCCCCATGCATATAAGCATGTACATATGGTGGTTGATATGACATAAGTGCATTTCACTTAGATCACGAGCTTGATCACCAAGCCTCGAGAAACCATCAATCCTTGTACGACGTATACCTCTTCTCGCTCCGGGCCCATCAAATGTGGGGGTTTCTATACTGAAACTATACCTGGCATCTGGTTCTTACTTCAGG	H2	Meath	275344	246765
14B01950	GCCCCACCATCAGCACCCAAAGCTGATATTCTAACTAAACTATTCCCTGCTTCTCTCACCTAATCATTTTTCAATTCATACATTTAACAATACCTACAGCATTTTCTCAGTACGCACCTTCTTCCCTCCCCTATGTACGTCGTGCATTACTGGTTTGCCCCATGCATATAAGCATGTACATATAGTGGTTGATATGACATAAGTGCATTTCACTTAGATCACGAGCTTGATCACCAAGCCTCGAGAAACCATCAATCCTTGTACGACGTATACCTCTTCTCGCTCCGGGCCCATCGAATGTGGGGGTTTCTATACTGAAACTATACCTGGCATCTGGTTCTTACTTCA	H9	Longford	205089	275113
14B01951	GCCCCACCATCAGCACCCAAAGCTGATATTCTAACTAAACTATTCCCTGCTTCTCTCACCTAATCATTTTTCAATTCATACATTTAACAATACCTACAGCATTTTCTCAGTACGCACCTTCTTCCCTCCCCTATGTACGTCGTGCATTACTGGTTTGCCCCATGCATATAAGCATGTACATATAGTGGTTGATATGACATAAGTGCATTTCACTTAGATCACGAGCTTGATCACCAAGCCTCGAGAAACCATCAATCCTTGTACGACGTATACCTCTTCTCGCTCCGGGCCCATCGAATGTGGGGGTTTCTATACTGAAACTATACCTGGCATCTGGTTCTTACTTCA	H9	Kilkenny	250942	156062
14B01955	GCCCCACCATCAGCACCCAAAGCTGATATTCTAACTAAACTATTCCCTGCTTCTCTCACCTAATCATTTTTCAATTCATACATTTAACAATACCTACAGCATTTTCTCAGTACGCACCTTCTTCCCTCCCCTATGTACGTCGTGCATTACTGGTTTGCCCCATGCATATAAGCATGTACATATAGTGGTTGATATGACATAAGTGCATTTCACTTAGATCACGAGCTTGATCACCAAGCCTCGAGAAACCATCAATCCTTGTACGACGTATACCTCTTCTCGCTCCGGGCCCATCGAATGTGGGGGTTTCTATACTGAAACTATACCTGGCATCTGGTTC	H9	Wexford	302596	133226
14B02018	AGCCCCACCATCAGCACCCAAAGCTGATATTCTAACTAAACTATTCCCTGCTTCTCTCACCTAATCATTTTTCAATTCATACATTTAACAATACCTACAGCATTTTCTCAGTACGCACTTTCTTCCCTCCCCTATGTACATCGTGCATTACTGGTTTGCCCCATGCATATAAGCATGTACATATGGTGGTTGATATGACATAAGTGCATTTCACTTAGATCACGAGCTTGATCACCAAGCCTCGAGAAACCATCAATCCTTGTACGACGTATACCTCTTCTCGCTCCGGGCCCATCAAATGTGGGGGTTTCTATACTGAAACTATACCTGGCATCTGGTTCTTACTTCAGG	H2	Leitrim	215332	303627
14B02019	GCCCCACCATCAGCACCCAAAGCTGATATTCTAACTAAACTATTCCCTGCTTCTCTCACCTAATCATTTTTCAATTCATACATTTAACAATACCTACAGCATTTTCTCAGTACGCACCTTCTTCCCTCCCCTATGTACGTCGTGCATTACTGGTTTGCCCCATGCATATAAGCATGTACATATAGTGGTTGATATGACATAAGTGCATTTCACTTAGATCACGAGCTTGATCACCAAGCCTCGAGAAACCATCAATCCTTGTACGACGTATACCTCTTCTCGCTCCGGGCCCATCGAATGTGGGGGTTTCTATACTGAAACTATACCTGGCATCTGGTTCTTACTTCA	H9	Monaghan	286900	304585
14B02025	GCCCCACCATCAGCACCCAAAGCTGATATTCTAACTAAACTATTCCCTGCTTCTCTCACCTAATCATTTTTCAATTCATACATTTAACAATACCTACAGCATTTTCTCAGTACGCACCTTCTTCCCTCCCCTATGTACGTCGTGCATTACTGGTTTGCCCCATGCATATAAGCATGTACATATAGTGGTTGATATGACATAAGTGCATTTCACTTAGATCACGAGCTTGATCACCAAGCCTCGAGAAACCATCAATCCTTGTACGACGTATACCTCTTCTCGCTCCGGGCCCATCGAATGTGGGGGTTTCTATACTGAAACTATACCTGGCATCTGGTTCTTACTTCA	H9	Sligo	0	0
14B02028	GCCCCACCATCAGCACCCAAAGCTGATATTCTAACTAAACTATTCCCTGCTTCTCTCACCTAATCATTTTTCAATTCATACATTTAACAATACCTACAGCATTTTCTCAGTACGCACCTTCTTCCCTCCCCTATGTACGTCGTGCATTACTGGTTTGCCCCATGCATATAAGCATGTACATATAGTGGTTGATATGACATAAGTGCATTTCACTTAGATCACGAGCTTGATCACCAAGCCTCGAGAAACCATCAATCCTTGTACGACGTATACCTCTTCTCGCTCCGGGCCCATCGAATGTGGGGGTTTCTATACTGAAACTATACCTGGCATCTGGTTC	H9	Westmeath	223869	242434
14B02029	GCCCCACCATCAGCACCCAAAGCTGATATTCTAACTAAACTATTCCCTGCTTCTCTCACCTAATCATTTTTCAATTCATACATTTAACAATACCTACAGCATTTTCTCAGTACGCACCTTCTTCCCTCCCCTATGTACGTCGTGCATTACTGGTTTGCCCCATGCATATAAGCATGTACATATAGTGGTTGATATGACATAAGTGCATTTCACTTAGATCACGAGCTTGATCACCAAGCCTCGAGAAACCATCAATCCTTGTACGACGTATACCTCTTCTCGCTCCGGGCCCATCGAATGTGGGGGTTTCTATACTGAAACTATACCTGGCATCTGGTTCTTACTTCA	H9	Roscommon	192998	249853
14B02323	TCTCACCTAATCATTTTTCAATTCATACATTTAACAATACCTACAGCATTTTCTCAGTACGCACCTTCTTCCCTCCCCTATGTACGTCGTGCATTACTGGTTTGCCCCATGCATATAAGCATGTACATATAGTGGTTGATATGACATAAGTGCATTTCACTTAGATCACGAGCTTGATCACCAAGCCTCGAGAAACCATCAATCCTTGTACGACGTATACCTCTTCTCGCTCCGGGCCCATCGAATGTGGGGGTTTCTATACTGAAACTATACCTGGCATCTGGTTCTTACTTCAGGAA	H9	Offaly	216442	223608
14B02324	GCTGATATTCTAACTAAACTATTCCCTGCTTCTCTCACCTAATCATTTTTCAATTCATACATTTAACAATACCTACAGCATTTTCTCAGTACGCACTTTCTTCCCTCCCCTATGTACATCGTGCATTACTGGTTTGCCCCATGCATATAAGCATGTACATATGGTGGTTGATATGACATAAGTGCATTTCACTTAGATCACGAGCTTGATCACCAAGCCTCGAGAAACCATCAATCCTTGTACGACGTATACCTCTTCTCGCTCCGGGCCCATCAAATGTGGGGGTTTCTATACTGAAACTATACCTGGCATCTGGTTCTTACTTCAGGA	H2	Monaghan	284063	325512
14B02328	TCTAACTAAACTATTCCCTGCTTCTCTCACCTAATCATTTTTCAATTCATACATTTAACAATACCTACAGCATTTTCTCAGTACGCACCTTCTTCCCTCCCCTATGTACGTCGTGCATTACTGGTTTGCCCCATGCATATAAGCATGTACATATAGTGGTTGATATGACATAAGTGCATTTCACTTAGATCACGAGCTTGATCACCAAGCCTCGAGAAACCATCAATCCTTGTACGACGTATACCTCTTCTCGCTCCGGGCCCATCGAATGTGGGGGTTTCTATACTGAAACTATACCTGGCATCTGGTTCTTACTTCAGGAA	H9	Galway	157545	264097
14B02331	ATTCTAACTAAACTATTCCCTGCTTCTCTCACCTAATCATTTTTCAATTCATACATTTAACAATACCTACAGCATTTTCTCAGTACGCACCTTCTTCCCTCCCCTATGTACGTCGTGCATTACTGGTTTGCCCCATGCATATAAGCATGTACATATAGTGGTTGATATGACATAAGTGCATTTCACTTAGATCACGAGCTTGATCACCAAGCCTCGAGAAACCATCAATCCTTGTACGACGTATACCTCTTCTCGCTCCGGGCCCATCGAATGTGGGGGTTTCTATACTGAAACTATACCTGGCATCTGGTTCTTACTTCAGGAA	H9	Galway	149351	229252
14B02332	CTCTCACCTAATCATTTTTCAATTCATACATTTAACAATACCTACAGCATTTTCTCAGTACGCACCTTCTTCCCTCCCCTATGTACGTCGTGCATTACTGGTTTGCCCCATGCATATAAGCATGTACATATAGTGGTTGATATGACATAAGTGCATTTCACTTAGATCACGAGCTTGATCACCAAGCCTCGAGAAACCATCAATCCTTGTACGACGTATACCTCTTCTCGCTCCGGGCCCATCGAATGTGGGGGTTTCTATACTGAAACTATACCTGGCATCTGGTTCTTACTTCAGGAA	H9	Galway	153607	230692
14B02333	CTCTCACCTAATCATTTTTCAATTCATACATTTAACAATACCTACAGCATTTTCTCAGTACGCACCTTCTTCCCTCCCCTATGTACGTCGTGCATTACTGGTTTGCCCCATGCATATAAGCATGTACATATAGTGGTTGATATGACATAAGTGCATTTCACTTAGATCACGAGCTTGATCACCAAGCCTCGAGAAACCATCAATCCTTGTACGACGTATACCTCTTCTCGCTCCGGGCCCATCGAATGTGGGGGTTTCTATACTGAAACTATACCTGGCATCTGGTTCTTACTTCAGGAA	H9	Galway	151955	228412
14B02334	CCCCACCATCAGCACCCAAAGCTGATATTCTAACTAAACTATTCCCTGCTTCTCTCACCTAATCATTTTTCAATTCATACATTTAACAATACCTACAGCATTTTCTCAGTACGCACCTTCTTCCCTCCCCTATGTACGTCGTGCATTACTGGTTTGCCCCATGCATATAAGCATGTACATATAGTGGTTGATATGACATAAGTGCATTTCACTTAGATCACGAGCTTGATCACCAAGCCTCGAGAAACCATCAATCCTTGTACGACGTATACCTCTTCTCGCTCCGGGCCCATCGAATGTGGGGGTTTCTATACTGAAACTATACCTGGCATCTGGTTCTTACTTCAGGA	H9	Sligo	172399	326942
14B02335	AGCCCCACCATCAGCACCCAAAGCTGATATTCTAACTAAACTATTCCCTGCTTCTCTCACCTAATCATTTTTCAATTCATACATTTAACAATACCTACAGCATTTTCTCAGTACGCACCTTCTTCCCTCCCCTATGTACGTCGTGCATTACTGGTTTGCCCCATGCATATAAGCATGTACATATAGTGGTTGATATGACATAAGTGCATTTCACTTAGATCACGAGCTTGATCACCAAGCCTCGAGAAACCATCAATCCTTGTACGACGTATACCTCTTCTCGCTCCGGGCCCATCGAATGTGGGGGTTTCTATACTGAAACTATACCTGGCATCTGGTTCTTACTTCAGGA	H9	Galway	157683	227112
14B02336	ATAGCCCCACCATCAGCACCCAAAGCTGATATTCTAACTAAACTATTCCCTGCTTCTCTCACCTAATCATTTTTCAATTCATACATTTAACAATACCTACAGCATTTTCTCAGTACGCACTTTCTTCCCTCCCCTATGTACATCGTGCATTACTGGTTTGCCCCATGCATATAAGCATGTACATATGGTGGTTGATATGACATAAGTGCATTTCACTTAGATCACGAGCTTGATCACCAAGCCTCGAGAAACCATCAATCCTTGTACGACGTATACCTCTTCTCGCTCCGGGCCCATCAAATGTGGGGGTTTCTATACTGAAACTATACCTGGCATCTGGTTCTTACTTCAGGAAAAAATGGAGAA	H2	Roscommon	197941	285709
14B02337	AGCCCCACCATCAGCACCCAAAGCTGATATTCTAACTAAACTATTCCCTGCTTCTCTCACCTAATCATTTTTCAATTCATACATTTAACAATACCTACAGCATTTTCTCAGTACGCACCTTCTTCCCTCCCCTATGTACGTCGTGCATTACTGGTTTGCCCCATGCATATAAGCATGTACATATAGTGGTTGATATGACATAAGTGCATTTCACTTAGATCACGAGCTTGATCACCAAGCCTCGAGAAACCATCAATCCTTGTACGACGTATACCTCTTCTCGCTCCGGGCCCATCGAATGTGGGGGTTTCTATACTGAAACTATACCTGGCATCTGGTTCTTACTTCAGGAA	H9	Roscommon	197941	285709
14B02338	TTCTCTCACCTAATCATTTTTCAATTCATACATTTAACAATACCTACAGCATTTTCTCAGTACGCACCTTCTTCCCTCCCCTATGTACGTCGTGCATTACTGGTTTGCCCCATGCATATAAGCATGTACATATAGTGGTTGATATGACATAAGTGCATTTCACTTAGATCACGAGCTTGATCACCAAGCCTCGAGAAACCATCAATCCTTGTACGACGTATACCTCTTCTCGCTCCGGGCCCATCGAATGTGGGGGTTTCTATACTGAAACTATACCTGGCATCTGG	H9	Sligo	170941	325973
14B02339	TCTAACTAAACTATTCCCTGCTTCTCTCACCTAATCATTTTTCAATTCATACATTTAACAATACCTACAGCATTTTCTCAGTACGCACCTTCTTCCCTCCCCTATGTACGTCGTGCATTACTGGTTTGCCCCATGCATATAAGCATGTACATATAGTGGTTGATATGACATAAGTGCATTTCACTTAGATCACGAGCTTGATCACCAAGCCTCGAGAAACCATCAATCCTTGTACGACGTATACCTCTTCTCGCTCCGGGCCCATCGAATGTGGGGGTTTCTATACTGAAACTATACCTGGCATCTGGTTCTTACTTCAGGA	H9	Offaly	0	0
14B02340	ATAGCCCCACCATCAGCACCCAAAGCTGATATTCTAACTAAACTATTCCCTGCTTCTCTCACCTAATCATTTTTCAATTCATACATTTAACAATACCTACAGCATTTTCTCAGTACGCACCTTCTTCCCTCCCCTATGTACGTCGTGCATTACTGGTTTGCCCCATGCATATAAGCATGTACATATAGTGGTTGATATGACATAAGTGCATTTCACTTAGATCACGAGCTTGATCACCAAGCCTCGAGAAACCATCAATCCTTGTACGACGTATACCTCTTCTCGCTCCGGGCCCATCGAATGTGGGGGTTTCTATACTGAAACTATACCTGGCATCTGGTTCTTACTTCAGGAAAAAATGG	H9	Sligo	172518	325173
14B02342	ATAGCCCCACCATCAGCACCCAAAGCTGATATTCTAACTAAACTATTCCCTGCTTCTCTCACCTAATCATTTTTCAATTCATACATTTAACAATACCTACAGCATTTTCTCAGTACGCACCTTCTTCCCTCCCCTATGTACGTCGTGCATTACTGGTTTGCCCCATGCATATAAGCATGTACATATAGTGGTTGATATGACATAAGTGCATTTCACTTAGATCACGAGCTTGATCACCAAGCCTCGAGAAACCATCAATCCTTGTACGACGTATACCTCTTCTCGCTCCGGGCCCATCGAATGTGGGGGTTTCTATACTGAAACTATACCTGGCATCTGGTTCTTACTTCAGGAATAAAAT	H9	Sligo	168774	325376
14B02343	CTAATCATTTTTCAATTCATACATTTAACAATACCTACAGCATTTTCTCAGTACGCACCTTCTTCCCTCCCCTATGTACGTCGTGCATTACTGGTTTGCCCCATGCATATAAGCATGTACATATAGTGGTTGATATGACATAAGTGCATTTCACTTAGATCACGAGCTTGATCACCAAGCCTCGAGAAACCATCAATCCTTGTACGACGTATACCTCTTCTCGCTCCGGGCCCATCGAATGTGGGGGTTTCTATACTGAAACTATACCTGGCATCTGGTTCTTACTTCAGGAA	H9	Offaly	259003	220252
14B02344	GCCCCACCATCAGCACCCAAAGCTGATATTCTAACTAAACTATTCCCTGCTTCTCTCACCTAATCATTTTTCAATTCATACATTTAACAATACCTACAGCATTTTCTCAGTACGCACCTTCTTCCCTCCCCTATGTACGTCGTGCATTACTGGTTTGCCCCATGCATATAAGCATGTACATATAGTGGTTGATATGACATAAGTGCATTTCACTTAGATCACGAGCTTGATCACCAAGCCTCGAGAAACCATCAATCCTTGTACGACGTATACCTCTTCTCGCTCCGGGCCCATCGAATGTGGGGGTTTCTATACTGAAACTATACCTGGCATCTGGTTCTTACTTCAGGA	H9	Tipperary	205476	150631
14B02345	AGCCCCACCATCAGCACCCAAAGCTGATATTCTAACTAAACTATTCCCTGCTTCTCTCACCTAATCATTTTTCAATTCATACATTTAACAATACCTACAGCATTTTCTCAGTACGCACTTTCTTCCCTCCCCTATGTACGTCGTGCATTACTGGTTTGCCCCATGCATATAAGCATGTACATATAGTGGTTGATATGACATAAGTGCATTTCACTTAGATCACGAGCTTGATCACCAAGCCTCGAGAAACCATCAATCCTTGTACGACGTATACCTCTTCTCGCTCCGGGCCCATCAAATGTGGGGGTTTCTATACTGAAACTATACCTGGCATCTGGTTCTTACTTCAGGAA	H4	Tipperary	177551	166761
14B02346	TCTCACCTAATCATTTTTCAATTCATACATTTAACAATACCTACAGCATTTTCTCAGTACGCACCTTCTTCCCTCCCCTATGTACGTCGTGCATTACTGGTTTGCCCCATGCATATAAGCATGTACATATAGTGGTTGATATGACATAAGTGCATTTCACTTAGATCACGAGCTTGATCACCAAGCCTCGAGAAACCATCAATCCTTGTACGACGTATACCTCTTCTCGCTCCGGGCCCATCGAATGTGGGGGTTTCTATACTGAAACTATACCTGGCATCTGGTTCTTACTTCAGGAA	H9	Laois	229628	175554
14B02347	AGCCCCACCATCAGCACCCAAAGCTGATATTCTAACTAAACTATTCCCTGCTTCTCTCACCTAATCATTTTTCAATTCATACATTTAACAATACCTACAGCATTTTCTCAGTACGCACCTTCTTCCCTCCCCTATGTACGTCGTGCATTACTGGTTTGCCCCATGCATATAAGCATGTACATATAGTGGTTGATATGACATAAGTGCATTTCACTTAGATCACGAGCTTGATCACCAAGCCTCGAGAAACCATCAATCCTTGTACGACGTATACCTCTTCTCGCTCCGGGCCCATCGAATGTGGGGGTTTCTATACTGAAACTATACCTGGCATCTGGTTCTTACTTCAGGA	H9	Limerick	165672	121223
14B02349	CTCTCACCTAATCATTTTTCAATTCATACATTTAACAATACCTACAGCATTTTCTCAGTACGCACCTTCTTCCCTCCCCTATGTACGTCGTGCATTACTGGTTTGCCCCATGCATATAAGCATGTACATATAGTGGTTGATATGACATAAGTGCATTTCACTTAGATCACGAGCTTGATCACCAAGCCTCGAGAAACCATCAATCCTTGTACGACGTATACCTCTTCTCGCTCCGGGCCCATCGAATGTGGGGGTTTCTATACTGAAACTATACCTGGCATCTGGTTCTTACTTCAGGA	H9	Limerick	172326	139736
14B02350	TAGCCCCACCATCAGCACCCAAAGCTGATATTCTAACTAAACTATTCCCTGCTTCTCTCACCTAATCATTTTTCAATTCATACATTTAACAATACCTACAGCATTTTCTCAGTACGCACCTTCTTCCCTCCCCTATGTACGTCGTGCATTACTGGTTTGCCCCATGCATATAAGCATGTACATATAGTGGTTGATATGACATAAGTGCATTTCACTTAGATCACGAGCTTGATCACCAAGCCTCGAGAAACCATCAATCCTTGTACGACGTATACCTCTTCTCGCTCCGGGCCCATCGAATGTGGGGGTTTCTATACTGAAACTATACCTGGCATCTGGTTCTTACTTCAGG	H9	Clare	128623	183917
14B02351	CTCTCACCTAATCATTTTTCAATTCATACATTTAACAATACCTACAGCATTTTCTCAGTACGCACCTTCTTCCCTCCCCTATGTACGTCGTGCATTACTGGTTTGCCCCATGCATATAAGCATGTACATATAGTGGTTGATATGACATAAGTGCATTTCACTTAGATCACGAGCTTGATCACCAAGCCTCGAGAAACCATCAATCCTTGTACGACGTATACCTCTTCTCGCTCCGGGCCCATCGAATGTGGGGGTTTCTATACTGAAACTATACCTGGCATCTGGTTCTTACTTCAGGAA	H9	Tipperary	206807	152619
14B02352	ATAGCCCCACCATCAGCACCCAAAGCTGATATTCTAACTAAACTATTCCCTGCTTCTCTCACCTAATCATTTTTCAATTCATACATTTAACAATACCTACAGCATTTTCTCAGTACGCACCTTCTTCCCTCCCCTATGTACGTCGTGCATTACTGGTTTGCCCCATGCATATAAGCATGTACATATAGTGGTTGATATGACATAAGTGCATTTCACTTAGATCACGAGCTTGATCACCAAGCCTCGAGAAACCATCAATCCTTGTACGACGTATACCTCTTCTCGCTCCGGGCCCATCGAATGTGGGGGTTTCTATACTGAAACTATACCTGGCATCTGGTTCTTACTTCAGGA	H9	Tipperary	0	0
14B02353	ACCTAATCATTTTTCAATTCATACATTTAACAATACCTACAGCATTTTCTCAGTACGCACCTTCTTCCCTCCCCTATGTACGTCGTGCATTACTGGTTTGCCCCATGCATATAAGCATGTACATATAGTGGTTGATATGACATAAGTGCATTTCACTTAGATCACGAGCTTGATCACCAAGCCTCGAGAAACCATCAATCCTTGTACGACGTATACCTCTTCTCGCTCCGGGCCCATCGAATGTGGGGGTTTCTATACTGAAACTATACCTGGCATCTGGTTCTTACTTCAGGA	H9	Tipperary	228447	160970
14B02354	CACCTAATCATTTTTCAATTCATACATTTAACAATACCTACAGCATTTTCTCAGTACGCACCTTCTTCCCTCCCCTATGTACGTCGTGCATTACTGGTTTGCCCCATGCATATAAGCATGTACATATAGTGGTTGATATGACATAAGTGCATTTCACTTAGATCACGAGCTTGATCACCAAGCCTCGAGAAACCATCAATCCTTGTACGACGTATACCTCTTCTCGCTCCGGGCCCATCGAATGTGGGGGTTTCTATACTGAAACTATACCTGGCATCTGGTTCTTACTTCAGGA	H9	Clare	144349	174010
14B02355	TCTCACCTAATCATTTTTCAATTCATACATTTAACAATACCTACAGCATTTTCTCAGTACGCACCTTCTTCCCTCCCCTATGTACATCGTGCATTACTGGTTTGCCCCATGCATATAAGCATGTACATATAGTGGTTGATATGACATAAGTGCATTTCACTTAGATCACGAGCTTGATCACCAAGCCTCGAGAAACCATCAATCCTTGTACGACGTATACCTCTTCTCGCTCCGGGCCCATCGAATGTGGGGGTTTCTATACTGAAACTATACCTGGCATCTGGTTCTTACTTCAGGAA	H15	Tipperary	203929	152674
14B02356	TCTCACCTAATCATTTTTCAATTCATACATTTAACAATACCTACAGCATTTTCTCAGTACGCACCTTCTTCCCTCCCCTATGTACGTCGTGCATTACTGGTTTGCCCCATGCATATAAGCATGTACATATAGTGGTTGATATGACATAAGTGCATTTCACTTAGATCACGAGCTTGATCACCAAGCCTCGAGAAACCATCAATCCTTGTACGACGTATACCTCTTCTCGCTCCGGGCCCATCGAATGTGGGGGTTTCTATACTGAAACTATACCTGGCATCTGGTTCTTACTTCAGGA	H9	Kerry	96576.5	63653.7
14B02358	AATAGCCCCACCATCAGCACCCAAAGGCTGATATTCTAACTAAACTATTCCCTGCTTCTCTCACCTAATCATTTTTCAATTCATACATTTAACAATACCTACAGCATTTTCTCAGTACGCACCTTCTTCCCTCCCCTATGTACGTCGTGCATTACTGGTTTGCCCCATGCATATAAGCATGTACATATAGTGGTTGATATGACATAAGTGCATTTCACTTAGATCACGAGCTTGATCACCAAGCCTCGAGAAACCATCAATCCTTGTACGACGTATACCTCTTCTCGCTCCGGGCCCATCGAATGTGGGGGTTTCTATACTGAAACTATACCTGGCATCTGGTTCTTACTTCAGGA	H9	Clare	159913	191041
14B02359	ATAGCCCCACCATCAGCACCCAAAGCTGATATTCTAACTAAACTATTCCCTGCTTCTCTCACCTAATCATTTTTCAATTCATACATTTAACAATACCTACAGCATTTTCTCAGTACGCACCTTCTTCCCTCCCCTATGTACGTCGTGCATTACTGGTTTGCCCCATGCATATAAGCATGTACATATAGTGGTTGATATGACATAAGTGCATTTCACTTAGATCACGAGCTTGATCACCAAGCCTCGAGAAACCATCAATCCTTGTACGACGTATACCTCTTCTCGCTCCGGGCCCATCGAATGTGGGGGTTTCTATACTGAAACTATACCTGGCATCTGGTTCTTACTTCAGGA	H9	Kerry	51941.8	59811
14B02362	CTCTCACCTAATCATTTTTCAATTCATACATTTAACAATACCTACAGCATTTTCTCAGTACGCACCTTCTTCCCTCCCCTATGTACGTCGTGCATTACTGGTTTGCCCCATGCATATAAGCATGTACATATAGTGGTTGATATGACATAAGTGCATTTCACTTAGATCACGAGCTTGATCACCAAGCCTCGAGAAACCATCAATCCTTGTACGACGTATACCTCTTCTCGCTCCGGGCCCATCGAATGTGGGGGTTTCTATACTGAAACTATACCTGGCATCTGGTTCTTACTTCAGGAA	H9	Roscommon	187390	256552
14B02485	AGCCCCACCATCAGCACCCAAAGCTGATATTCTAACTAAACTATTCCCTGCTTCTCTCACCTAATCATTTTTCAATTCATACATTTAACAATACCTACAGCATTTTCTCAGTACGCACTTTCTTCCCTCCCCTATGTACATCGTGCATTACTGGTTTGCCCCATGCATATAAGCATGTACATATGGTGGTTGATATGACATAAGTGCATTTCACTTAGATCACGAGCTTGATCACCAAGCCTCGAGAAACCATCAATCCTTGTACGACGTATACCTCTTCTCGCTCCGGGCCCATCAAATGTGGGGGTTTCTATACTGAAACTATACCTGGCATCTGGTTCTTACTTCAGGA	H2	Laois	222798	188123
14B02486	ATAGCCCCACCATCAGCACCCAAAGCTGATATTCTAACTAAACTATTCCCTGCTTCTCTCACCTAATCATTTTTCAATTCATACATTTAACAATACCTACAGCATTTTCTCAGTACGCACCTTCTTCCCTCCCCTATGTACGTCGTGCATTACTGGTTTGCCCCATGCATATAAGCATGTACATATAGTGGTTGATATGACATAAGTGCATTTCACTTAGATCACGAGCTTGATCACCAAGCCTCGAGAAACCATCAATCCTTGTACGACGTATACCTCTTCTCGCTCCGGGCCCATCGAATGTGGGGGTTTCTATACTGAAACTATACCTGGCATCTGGTTCTTACTTCAGGAAAAAATGGAGAAA	H9	Clare	72189.1	146945
14B02487	TCTAACTAAACTATTCCCTGCTTCTCTCACCTAATCATTTTTCAATTCATACATTTAACAATACCTACAGCATTTTCTCAGTACGCACCTTCTTCCCTCCCCTATGTACGTCGTGCATTACTGGTTTGCCCCATGCATATAAGCATGTACATATAGTGGTTGATATGACATAAGTGCATTTCACTTAGATCACGAGCTTGATCACCAAGCCTCGAGAAACCATCAATCCTTGTACGACGTATACCTCTTCTCGCTCCGGGCCCATCGAATGTGGGGGTTTCTATACTGAAACTATACCTGGCATCTGGTTCTTACTTCAGGA	H9	Limerick	118775	126691
14B02488	ATAGCCCCACCATCAGCACCCAAAGCTGATATTCTAACTAAACTATTCCCTGCTTCTCTCACCTAATCATTTTTCAATTCATACATTTAACAATACCTACAGCATTTTCTCAGTACGCACCTTCTTCCCTCCCCTATGTACGTCGTGCATTACTGGTTTGCCCCATGCATATAAGCATGTACATATAGTGGTTGATATGACATAAGTGCATTTCACTTAGATCACGAGCTTGATCACCAAGCCTCGAGAAACCATCAATCCTTGTACGACGTATACCTCTTCTCGCTCCGGGCCCATCGAATGTGGGGGTTTCTATACTGAAACTATACCTGGCATCTGGTTCTTACTTCAGGA	H9	Kerry	78584.4	97988.8
14B02489	ATAGCCCCACCATCAGCACCCAAAGCTGATATTCTAACTAAACTATTCCCTGCTTCTCTCACCTAATCATTTTTCAATTCATACATTTAACAATACCTACAGCATTTTCTCAGTACGCACCTTCTTCCCTCCCCTATGTACGTCGTGCATTACTGGTTTGCCCCATGCATATAAGCATGTACATATAGTGGTTGATATGACATAAGTGCATTTCACTTAGATCACGAGCTTGATCACCAAGCCTCGAGAAACCATCAATCCTTGTACGACGTATACCTCTTCTCGCTCCGGGCCCATCGAATGTGGGGGTTTCTATACTGAAACTATACCTGGCATCTGGTTCTTACTTCAGG	H9	Cork	134790	110689
14B02490	CTGATATTCTAACTAAACTATTCCCTGCTTCTCTCACCTAATCATTTTTCAATTCATACATTTAACAATACCTACAGCATTTTCTCAGTACGCACCTTCTTCCCTCCCCTATGTACGTCGTGCATTACTGGTTTGCCCCATGCATATAAGCATGTACATATAGTGGTTGATATGACATAAGTGCATTTCACTTAGATCACGAGCTTGATCACCAAGCCTCGAGAAACCATC	H9	Cork	130286	107871
14B02491	ACCTAATCATTTTTCAATTCATACATTTAACAATACCTACAGCATTTTCTCAGTACGCACCTTCTTCCCTCCCCTATGTACGTCGTGCATTACTGGTTTGCCCCATGCATATAAGCATGTACATATAGTGGTTGATATGACATAAGTGCATTTCACTTAGATCACGAGCTTGATCACCAAGCCTCGAGAAACCATCAATCCTTGTACGACGTATACCTCTTCTCGCTCCGGGCCCATCGAATGTGGGGGTTTCTATACTGAAACTATACCTGGCATCTGGTTCTTACTTCAGGA	H9	Westmeath	221815	241686
14B02492	TCTCACCTAATCATTTTTCAATTCATACATTTAACAATACCTACAGCATTTTCTCAGTACGCACCTTCTTCCCTCCCCTATGTACGTCGTGCATTACTGGTTTGCCCCATGCATATAAGCATGTACATATAGTGGTTGATATGACATAAGTGCATTTCACTTAGATCACGAGCTTGATCACCAAGCCTCGAGAAACCATCAATCCTTGTACGACGTATACCTCTTCTCGCTCCGGGCCCATCGAATGTGGGGGTTTCTATACTGAAACTATACCTGGCATCTGGTTCTTACTTCAGGA	H9	Waterford	219948	112314
14B02493	TCTCACCTAATCATTTTTCAATTCATACATTTAACAATACCTACAGCATTTTCTCAGTACGCACTTTCTTCCCTCCCCTATGTACATCGTGCATTACTGGTTTGCCCCATGCATATAAGCATGTACATATGGTGGTTGATATGACATAAGTGCATTTCACTTAGATCACGAGCTTGATCACCAAGCCTCGAGAAACCATCAATCCTTGTACGACGTATACCTCTTCTCGCTCCGGGCCCATCAAATGTGGGGGTTTCTATACTGAAACTATACCTGGCATCTGGTTCTTACTTCAGGAA	H2	Kilkenny	247709	131328
14B02494	ATAGCCCCACCATCAGCACCCAAAGCTGATATTCTAACTAAACTATTCCCTGCTTCTCTCACCTAATCATTTTTCAATTCATACATTTAACAATACCTACAGCATTTTCTCAGTACGCACCTTCTTCCCTCCCCTATGTACGTCGTGCATTACTGGTTTGCCCCATGCATATAAGCATGTACATATAGTGGTTGATATGACATAAGTGCATTTCACTTAGATCACGAGCTTGATCACCAAGCCTCGAGAAACCATCAATCCTTGTACGACGTATACCTCTTCTCGCTCCGGGCCCATCGAATGTGGGGGTTTCTATACTGAAACTATACCTGGCATCTGGTTCTTACTTCAGGA	H9	Waterford	216730	115558
14B02495	CCTAATCATTTTTCAATTCATACATTTAACAATACCTACAGCATTTTCTCAGTACGCACCTTCTTCCCTCCCCTATGTACGTCGTGCATTACTGGTTTGCCCCATGCATATAAGCATGTACATATAGTGGTTGATATGACATAAGTGCATTTCACTTAGATCACGAGCTTGATCACCAAGCCTCGAGAAACCATCAATCCTTGTACGACGTATACCTCTTCTCGCTCCGGGCCCATCGAATGTGGGGGTTTCTATACTGAAACTATACCTGGCATCTGGTTCTTACTTCAGGA	H9	Offaly	260265	233755
14B02496	ATAGCCCCACCATCAGCACCCAAAGCTGATATTCTAACTAAACTATTCCCTGCTTCTCTCACCTAATCATTTTTCAATTCATACATTTAACAATACCTACAGCATTTTCTCAGTACGCACCTTCTTCCCTCCCCTATGTACGTCGTGCATTACTGGTTTGCCCCATGCATATAAGCATGTACATATAGTGGTTGATATGACATAAGTGCATTTCACTTAGATCACGAGCTTGATCACCAAGCCTCGAGAAACCATCAATCCTTGTACGACGTATACCTCTTCTCGCTCCGGGCCCATCGAATGTGGGGGTTTCTATACTGAAACTATACCTGGCATCTGGTTCTTACTTCAGGA	H9	Waterford	0	0
14B02497	ATAGCCCCACCATCAGCACCCAAAGCTGATATTCTAACTAAACTATTCCCTGCTTCTCTCACCTAATCATTTTTCAATTCATACATTTAACAATACCTACAGCATTTTCTCAGTACGCACCTTCTTCCCTCCCCTATGTACGTCGTGCATTACTGGTTTGCCCCATGCATATAAGCATGTACATATAGTGGTTGATATGACATAA	H9	Roscommon	154657	231485
14B02498	CCCACCATCAGCACCCAAAGCTGATATTCTAACTAAACTATTCCCTGCTTCTCTCACCTAATCATTTTTCAATTCATACATTTAACAATACCTACAGCATTTTCTCAGTACGCACCTTCTTCCCTCCCCTATGTACGTCGTGCATTACTGGTTTGCCCCATGCATATAAGCATGTACATATAGTGGTTGATATGACATAAGTGCATTTCACTTAGATCACGAGCTTGATCACCAAGCCTCGAGAAACCATCAATCCTTGTACGACGTATACCTCTTCTCGCTCCGGGCCCATCGAATGTGGGGGTTTCTATACTGAAACTATACCTGGCATCTGGTTCTTACTTCAGGA	H9	Cork	118677	115196
14B02499	TCTCACCTAATCATTTTTCAATTCATACATTTAACAATACCTACAGCATTTTCTCAGTACGCACCTTCTTCCCTCCCCTATGTACGTCGTGCATTACTGGTTTGCCCCATGCATATAAGCATGTACATATAGTGGTTGATATGACATAAGTGCATTTCACTTAGATCACGAGCTTGATCACCAAGCCTCGAGAAACCATCAATCCTTGTACGACGTATACCTCTTCTCGCTCCGGGCCCATCGAATGTGGGGGTTTCTATACTGAAACTATACCTGGCATCTGGTTCTTACTTCAGGAA	H9	Waterford	219656	100531
14B02526	CAAAGCTGATATTCTAACTAAACTATTCCCTGCTTCTCTCACCTAATCATTTTTCAATTCATACATTTAACAATACCTACAGCATTTTCTCAGTACGCACTTTCTTCCCTCCCCTATGTACATCGTGCATTACTGGTTTGCCCCATGCATATAAGCATGTACATATGGTGGTTGATATGACATAAGTGCATTTCACTTAGATCACGAGCTTGATCACCAAGCCTCGAGAAACCATCAATCCTTGTACGACGTATACCTCTTCTCGCTCCGGGCCCATCAAATGTGGGGGTTTCTATACTGAAACTATACCTGGCATCTGGTTCTTACTTCAGGA	H2	Kildare	275804	232221
14B02627	ATAGCCCCACCATCAGCACCCAAAGGCTGATATTCTAACTAAACTATTCCCTGCTTCTCTCACCTAATCATTTTTCAATTCATACATTTAACAATACCTACAGCATTTTCTCAGTACGCACCTTCTTCCCTCCCCTATGTACGTCGTGCATTACTGGTTTGCCCCATGCATATAAGCATGTACATATAGTGGTTGATATGACATAAGTGCATTTCACTTAGATCACGAGCTTGATCACCAAGCCTCGAGAAACCATCAATCCTTGTACGACGTATACCTCTTCTCGCTCCGGGCCCATCGAATGTGGGGGTTTCTATACTGAAACTATACCTGGCATCTGGTTCTTACTTCAGGAAAAAATGGAGAAA	H9	Kilkenny	267292	171565
14B02628	TCATACATTTAACAATACCTACAGCATTTTCTCAGTACGCACCTTCTTCCCTCCCCTATGTACGTCGTGCATTACTGGTTTGCCCCATGCATATAAGCATGTACATATAGTGGTTGATATGACATAAGTGCATTTCACTTAGATCACGAGCTTGATCACCAAGCCTCGAGAAACCATCAATCCTTGTACGACGTATACCTCTTCTCGCTCCGGGCCCATCGAATGTGGGGGTTTCTATACTGAAACTATACCTGGCATCTGGTTCTTACTTCAGGA	H9	Kilkenny	261676	157617
14B02629	AATAGCCCCACCATCAGCACCCAAAGCTGATATTCTAACTAAACTATTCCCTGCTTCTCTCACCTAATCATTTTTCAATTCATACATTTAACAATACCTACAGCATTTTCTCAGTACGCACTTTCTTCCCTCCCCTATGTACATCGTGCATTACTGGTTTGCCCCATGCATATAAGCATGTACATATGGTGGTTGATATGACATAAGTGCATTTCACTTAGATCACGAGCTTGATCACCAAGCCTCGAGAAACCATCAATCCTTGTACGACGTATACCTCTTCTCGCTCCGGGCCCATCAAATGTGGGGGTTTCTATACTGAAACTATACCTGGCATCTGGTTCTTACTTCAGGA	H2	Carlow	283989	181121
14B02630	ATAGCCCCACCATCAGCACCCAAAGCTGATATTCTAACTAAACTATTCCCTGCTTCTCTCACCTAATCATTTTTCAATTCATACATTTAACAATACCTACAGCATTTTCTCAGTACGCACCTTCTTCCCTCCCCTATGTACGTCGTGCATTACTGGTTTGCCCCATGCATATAAGCATGTACATATAGTGGTTGATATGACATAAGTGCATTTCACTTAGATCACGAGCTTGATCACCAAGCCTCGAGAAACCATCAATCCTTGTACGACGTATACCTCTTCTCGCTCCGGGCCCATCGAATGTGGGGGTTTCTATACTGAAACTATACCTGGCATCTGGTTCTTACTTCAGGA	H9	Monaghan	260685	339461
14B02631	TAATCATTTTTCAATTCATACATTTAACAATACCTACAGCATTTTCTCAGTACGCACCTTCTTCCCTCCCCTATGTACGTCGTGCATTACTGGTTTGCCCCATGCATATAAGCATGTACATATAGTGGTTGATATGACATAAGTGCATTTCACTTAGATCACGAGCTTGATCACCAAGCCTCGAGAAACCATCAATCCTTGTACGACGTATACCTCTTCTCGCTCCGGGCCCATCGAATGTGGGGGTTTCTATACTGAAACTATACCTGGCATCTGGTTCTTACTTCAGGAA	H9	Carlow	280572	176869
14B02632	AGCCCCACCATCAGCACCCAAAGCTGATATTCTAACTAAACTATTCCCTGCTTCTCTCACCTAATCATTTTTCAATTCATACATTTAACAATACCTACAGCATTTTCTCAGTACGCACCTTCTTCCCTCCCCTATGTACGTCGTGCATTACTGGTTTGCCCCATGCATATAAGCATGTACATATAGTGGTTGATATGACATAAGTGCATTTCACTTAGATCACGAGCTTGATCACCAAGCCTCGAGAAACCATCAATCCTTGTACGACGTATACCTCTTCTCGCTCCGGGCCCATCGAATGTGGGGGTTTCTATACTGAAACTATACCTGGCATCTGGTTCTTACTTCAGGA	H9	Carlow	285665	169401
14B02633	TAATCATTTTTCAATTCATACATTTAACAATACCTACAGCATTTTCTCAGTACGCACCTTCTTCCCTCCCCTATGTACGTCGTGCATTACTGGTTTGCCCCATGCATATAAGCATGTACATATAGTGGTTGATATGACATAAGTGCATTTCACTTAGATCACGAGCTTGATCACCAAGCCTCGAGAAACCATCAATCCTTGTACGACGTATACCTCTTCTCGCTCCGGGCCCATCGAATGTGGGGGTTTCTATACTGAAACTATACCTGGCATCTGGTTCTTACTTCAGGA	H9	Meath	0	0
14B02635	ATAGCCCCACCATCAGCACCCAAAGCTGATATTCTAACTAAACTATTCCCTGCTTCTCTCACCTAATCATTTTTCAATTCATACATTTAACAATACCTACAGCATTTTCTCAGTACGCACCTTCTTCCCTCCCCTATGTACGTCGTGCATTACTGGTTTGCCCCATGCATATAAGCATGTACATATAGTGGTTGATATGACATAAGTGCATTTCACTTAGATCACGAGCTTGATCACCAAGCCTCGAGAAACCATCAATCCTTGTACGACGTATACCTCTTCTCGCTCCGGGCCCATCGAATGTGGGGGTTTCTATACTGAAACTATACCTGGCATCTGGTTCTTACTTCAGGA	H9	Carlow	287404	184963
14B02636	ATAGCCCCACCATCAGCACCCAAAGCTGATATTCTAACTAAACTATTCCCTGCTTCTCTCACCTAATCATTTTTCAATTCATACATTTAACAATACCTACAGCATTTTCTCAGTACGCACCTTCTTCCCTCCCCTATGTACGTCGTGCATTACTGGTTTGCCCCATGCATATAAGCATGTACATATAGTGGTTGATATGACATAAGTGCATTTCACTTAGATCACGAGCTTGATCACCAAGCCTCGAGAAACCATCAATCCTTGTACGACGTATACCTCTTCTCGCTCCGGGCCCATCGAATGTGGGGGTTTCTATACTGAAACTATACCTGGCATCTGGTTCTTACTTCAGGAACAAA	H9	Wexford	302899	131630
14B02637	ATAGCCCCACCATCAGCACCCAAAGCTGATATTCTAACTAAACTATTCCCTGCTTCTCTCACCTAATCATTTTTCAATTCATACATTTAACAATACCTACAGCATTTTCTCAGTACGCACCTTCTTCCCTCCCCTATGTACGTCGTGCATTACTGGTTTGCCCCATGCATATAAGCATGTACATATAGTGGTTGATATGACATAAGTGCATTTCACTTAGATCACGAGCTTGATCACCAAGCCTCGAGAAACCATCAATCCTTGTACGACGTATACCTCTTCTCGCTCCGGGCCCATCGAATGTGGGGGTTTCTATACTGAAACTATACCTGGCATCTGGTTCTTACTTCAGGAAAAAATGGAGAAAA	H9	Meath	282159	285707
14B02638	GCCCCACCATCAGCACCCAAAGCTGATATTCTAACTAAACTATTCCCTGCTTCTCTCACCTAATCATTTTTCAATTCATACATTTAACAATACCTACAGCATTTTCTCAGTACGCACCTTCTTCCCTCCCCTATGTACGTCGTGCATTACTGGTTTGCCCCATGCATATAAGCATGTACATATAGTGGTTGATATGACATAAGTGCATTTCACTTAGATCACGAGCTTGATCACCAAGCCTCGAGAAACCATCAATCCTTGTACGACGTATACCTCTTCTCGCTCCGGGCCCATCGAATGTGGGGGTTTCTATACTGAAACTATACCTGGCATCTGGTTCTTACTTCAGGA	H9	Carlow	287404	184963
14B02640	CAAAGCTGATATTCTAACTAAACTATTCCCTGCTTCTCTCACCTAATCATTTTTCAATTCATACATTTAACAATACCTACAGCATTTTCTCAGTACGCACCTTCTTCCCTCCCCTATGTACGTCGTGCATTACTGGTTTGCCCCATGCATATAAGCATGTACATATAGTGGTTGATATGACATAAGTGCATTTCACTTAGATCACGAGCTTGATCACCAAGCCTCGAGAAACCATCAATCCTTGTACGACGTATACCTCTTCTCGCTCCGGGCCCATCGAATGTGGGGGTTTCTATACTGAAACTATACCTGGCATCTGGTTCTTACTTCAGGAA	H9	Cork	126364	114725
14B02641	CTTCTCTCACCTAATCATTTTTCAATTCATACATTTAACAATACCTACAGCATTTTCTCAGTACGCACCTTCTTCCCTCCCCTATGTACGTCGTGCATTACTGGTTTGCCCCATGCATATAAGCATGTACATATAGTGGTTGATATGACATAAGTGCATTTCACTTAGATCACGAGCTTGATCACCAAGCCTCGAGAAACCATCAATCCTTGTACGACGTATACCTCTTCTCGCTCCGGGCCCATCGAATGTGGGGGTTTCTATACTGAAACTATACCTGGCATCTGGTTCTTACTTCAGGAA	H9	Carlow	276965	159289
14B02642	AATAGCCCCACCATCAGCACCCAAAGCTGATATTCTAACTAAACTATTCCCTGCTTCTCTCACCTAATCATTTTTCAATTCATACATTTAACAATACCTACAGCATTTTCTCAGTACGCACCTTCTTCCCTCCCCTATGTACGTCGTGCATTACTGGTTTGCCCCATGCATATAAGCATGTACATATAGTGGTTGATATGACATAAGTGCATTTCACTTAGATCACGAGCTTGATCACCAAGCCTCGAGAAACCATCAATCCTTGTACGACGTATACCTCTTCTCGCTCCGGGCCCATCGAATGTGGGGGTTTCTATACTGAAACTATACCTGGCATCTGGTTCTTACTTCAGGA	H9	Monaghan	261763	338631
14B02643	AGCCCCACCATCAGCACCCAAAGCTGATATTCTAACTAAACTATTCCCTGCTTCTCTCACCTAATCATTTTTCAATTCATACATTTAACAATACCTACAGCATTTTCTCAGTACGCACTTTCTTCCCTCCCCTATGTACATCGTGCATTACTGGTTTGCCCCATGCATATAAGCATGTACATATGGTGGTTGATATGACATAAGTGCATTTCACTTAGATCACGAGCTTGATCACCAAGCCTCGAGAAACCATCAATCCTTGTACGACGTATACCTCTTCTCGCTCCGGGCCCATCAAATGTGGGGGTTTCTATACTGAAACTATACCTGGCATCTGGTTCTTACTTCAGGAA	H2	Wexford	282482	137531
14B02747	ATAGCCCCACCATCAGCACCCAAAGCTGATATTCTAACTAAACTATTCCCTGCTTCTCTCACCTAATCATTTTTCAATTCATACATTTAACAATACCTACAGCATTTTCTCAGTACGCACCTTCTTCCCTCCCCTATGTACGTCGTGCATTACTGGTTTGCCCCATGCATATAAGCATGTACATATAGTGGTTGATATGACATAAGTGCATTTCACTTAGATCACGAGCTTGATCACCAAGCCTCGAGAAACCATCAATCCTTGTACGACGTATACCTCTTCTCGCTCCGGGCCCATCGAATGTGGGGGTTTCTATACTGAAACTATACCTGGCATCTGGTTCTTACTTCAGG	H9	Kildare	265906	239466
14B02748	ATAGCCCCACCATCAGCACCCAAAGCTGATATTCTAACTAAACTATTCCCTGCTTCTCTCACCTAATCATTTTTCAATTCATACATTTAACAATACCTACAGCATTTTCTCAGTACGCACCTTCTTCCCTCCCCTATGTACGTCGTGCATTACTGGTTTGCCCCATGCATATAAGCATGTACATATAGTGGTTGATATGACATAAGTGCATTTCACTTAGATCACGAGCTTGATCACCAAGCCTCGAGAAACCATCAATCCTTGTACGACGTATACCTCTTCTCGCTCCGGGCCCATCGAATGTGGGGGTTTCTATACTGAAACTATACCTGGCATCTGGTTCTTACTTCAGGAAAAAATGGAGAAAGACACTCCCTAAGACTCAGGAAA	H9	Kildare	277867	228698
14B02749	ATAGCCCCACCATCAGCACCCAAAGCTGATATTCTAACTAAACTATTCCCTGCTTCTCTCACCTAATCATTTTTCAATTCATACATTTAACAATACCTACAGCATTTTCTCAGTACGCACCTTCTTCCCTCCCCTATGTACGTCGTGCATTACTGGTTTGCCCCATGCATATAAGCATGTACATATAGTGGTTGATATGACATAAGTGCATTTCACTTAGATCACGAGCTTGATCACCAAGCCTCGAGAAACCATCAATCCTTGTACGACGTATACCTCTTCTCGCTCCGGGCCCATCGAATGTGGGGGTTTCTATACTGAAACTATACCTGGCATCTGGTTCTTACTTCAGGA	H9	Kildare	270383	238598
14B02750	TAGCCCCACCATCAGCACCCAAAGCTGATATTCTAACTAAACTATTCCCTGCTTCTCTCACCTAATCATTTTTCAATTCATACATTTAACAATACCTACAGCATTTTCTCAGTACGCACCTTCTTCCCTCCCCTATGTACGTCGTGCATTACTGGTTTGCCCCATGCATATAAGCATGTACATATAGTGGTTGATATGACATAAGTGCATTTCACTTAGATCACGAGCTTGATCACCAAGCCTCGAGAAACCATCAATCCTTGTACGACGTATACCTCTTCTCGCTCCGGGCCCATCGAATGTGGGGGTTTCTATACTGAAACTATACCTGGCATCTGGTTCTTACTTCAGGA	H9	Kildare	277103	230737
14B02750C	ATTCTAACTAAACTATTCCCTGCTTCTCTCACCTAATCATTTTTCAATTCATACATTTAACAATACCTACAGCATTTTCTCAGTACGCACCTTCTTCCCTCCCCTATGTACGTCGTGCATTACTGGTTTGCCCCATGCATATAAGCATGTACATATAGTGGTTGATATGACATAAGTGCATTTCACTTAGATCACGAGCTTGATCACCAAGCCTCGAGAAACCATCAATCCTTGTACGACGTATACCTCTTCTCGCTCCGGGCCCATCGAATGTGGGGGTTTCTATACTGAAACTATACCTGGCATCTGGTTCTTACTTCAGGA	H9	Kildare	221442	192561
14B02751	CTGCTTCTCTCACCTAATCATTTTTCAATTCATACATTTAACAATACCTACAGCATTTTCTCAGTACGCACTTTCTTCCCTCCCCTATGTACATCGTGCATTACTGGTTTGCCCCATGCATATAAGCATGTACATATGGTGGTTGATATGACATAAGTGCATTTCACTTAGATCACGAGCTTGATCACCAAGCCTCGAGAAACCATCAATCCTTGTACGACGTATACCTCTTCTCGCTCCGGGCCCATCAAATGTGGGGGTTTCTATACTGAAACTATACCTGGCATCTGGTTCTTACTTCAG	H2	Kildare	293772	212970
14B02752	GCCCCACCATCAGCACCCAAAGCTGATATTCTAACTAAACTATTCCCTGCTTCTCTCACCTAATCATTTTTCAATTCATACATTTAACAATACCTACAGCATTTTCTCAGTACGCACTTTCTTCCCTCCCCTATGTACATCGTGCATTACTGGTTTGCCCCATGCATATAAGCATGTACATATGGTGGTTGATATGACATAAGTGCATTTCACTTAGATCACGAGCTTGATCACCAAGCCTCGAGAAACCATCAATCCTTGTACGACGTATACCTCTTCTCGCTCCGGGCCCATCAAATGTGGGGGTTTCTATACTGAAACTATACCTGGCATCTGGTTCTTACTTCAGGA	H2	Wexford	283773	136901
14B02756	CCCCACCATCAGCACCCAAAGCTGATATTCTAACTAAACTATTCCCTGCTTCTCTCACCTAATCATTTTTCAATTCATACATTTAACAATACCTACAGCATTTTCTCAGTACGCACCTTCTTCCCTCCCCTATGTACGTCGTGCATTACTGGTTTGCCCCATGCATATAAGCATGTACATATAGTGGTTGATATGACATAAGTGCATTTCACTTAGATCACGAGCTTGATCACCAAGCCTCGAGAAACCATCAATCCTTGTACGACGTATACCTCTTCTCGCTCCGGGCCCATCGAATGTGGGGGTTTCTATACTGAAACTATACCTGGCATCTGGTTCTTACTTCAGGAAAAAAATGGA	H9	Wexford	284477	124421
14B02792	CTAATCATTTTTCAATTCATACATTTAACAATACCTACAGCATTTTCTCAGTACGCACCTTCTTCCCTCCCCTATGTACGTCGTGCATTACTGGTTTGCCCCATGCATATAAGCATGTACATATAGTGGTTGATATGACATAAGTGCATTTCACTTAGATCACGAGCTTGATCACCAAGCCTCGAGAAACCATCAATCCTTGTACGACGTATACCTCTTCTCGCTCCGGGCCCATCGAATGTGGGGGTTTCTATACTGAAACTATACCTGGCATCTGGTTCTTACTTCAGGAA	H9	Westmeath	219908	247152
14B02793	ATCATTTTTCAATTCATACATTTAACAATTCTTTACAGCATTTTCTCAGTACGCACCTTCTTCCCTCCCCTATGTACGTCGTGCATTACTGGTTTGCCCCATGCATATAAGCATGTACATATAGTGGTTGATATGACATAAGTGCATTTCACTTAGATCACGAGCTTGATCACCAAGCC	H9	Cavan	245483	312113
14B02795	TAGCCCCACCATCAGCACCCAAAGCTGATATTCTAACTAAACTATTCCCTGCTTCTCTCACCTAATCATTTTTCAATTCATACATTTAACAATACCTACAGCATTTTCTCAGTACGCACCTTCTTCCCTCCCCTATGTACGTCGTGCATTACTGGTTTGCCCCATGCATATAAGCATGTACATATAGTGGTTGATATGACATAAGTGCATTTCACTTAGATCACGAGCTTGATCACCAAGCCTCGAGAAACCATCAATCCTTGTACGACGTATACCTCTTCTCGCTCCGGGCCCATCGAATGTGGGGGTTTCTATACTGAAACTATACCTGGCATCTGGTTCTTACTTCAGG	H9	Sligo	167399	305228
14B02796	AGCCCCACCATCAGCACCCAAAGCTGATATTCTAACTAAACTATTCCCTGCTTCTCTCACCTAATCATTTTTCAATTCATACATTTAACAATACCTACAGCATTTTCTCAGTACGCACCTTCTTCCCTCCCCTATGTACGTCGTGCATTACTGGTTTGCCCCATGCATATAAGCATGTACATATAGTGGTTGATATGACATAAGTGCATTTCACTTAGATCACGAGCTTGATCACCAAGCCTCGAGAAACCATCAATCCTTGTACGACGTATACCTCTTCTCGCTCCGGGCCCATCGAATGTGGGGGTTTCTATACTGAAACTATACCTGGCATCTGGTTCTTACTTCAGGAAAAAATGGAGAA	H9	Leitrim	114142	329852
14B02797	GCCCCACCATCAGCACCCAAAGCTGATATTCTAACTAAACTATTCCCTGCTTCTCTCACCTAATCATTTTTCAATTCATACATTTAACAATACCTACAGCATTTTCTCAGTACGCACCTTCTTCCCTCCCCTATGTACATCGTGCATTACTGGTTTGCCCCATGCATATAAGCATGTACATATAGTGGTTGATATGACATAAGTGCATTTCACTTAGATCACGAGCTTGATCACCAAGCCTCGAGAAACCATCAATCCTTGTACGACGTATACCTCTTCTCGCTCCGGGCCCATCGAATGTGGGGGTTTCTATACTGAAACTATACCTGGCATCTGGTTCTTACTTCAGG	H15	Roscommon	178033	265253
14B02798	CCCACCATCAGCACCCAAAGCTGATATTCTAACTAAACTATTCCCTGCTTCTCTCACCTAATCATTTTTCAATTCATACATTTAACAATACCTACAGCATTTTCTCAGTACGCACTTTCTTCCCTCCCCTATGTACATCGTGCATTACTGGTTTGCCCCATGCATATAAGCATGTACATATGGTGGTTGATATGACATAAGTGCATTTCACTTAGATCACGAGCTTGATCACCAAGCCTCGAGAAACCATCAATCCTTGTACGACGTATACCTCTTCTCGCTCCGGGCCCATCAAATGTGGGGGTTTCTATACTGAAACTATACCTGGCATCTGGTTCTTACTTCAGGAAAAAATGGA	H2	Roscommon	196821	284245
14B02799	TCTCTCACCTAATCATTTTTCAATTCATACATTTAACAATACCTACAGCATTTTCTCAGTACGCACCTTCTTCCCTCCCCTATGTACGTCGTGCATTACTGGTTTGCCCCATGCATATAAGCATGTACATATAGTGGTTGATATGACATAAGTGCATTTCACTTAGATCACGAGCTTGATCACCAAGCCTCGAGAAACCATCAATCCTTGTACGACGTATACCTCTTCTCGCTCCGGGCCCATCGAATGTGGGGGTTTCTATACTGAAACTATACCTGGCATCTGGTTCTTACTTCAGG	H9	Sligo	168788	322913
14B02800	ATAGCCCCACCATCAGCACCCAAAGCTGATATTCTAACTAAACTATTCCCTGCTTCTCTCACCTAATCATTTTTCAATTCATACATTTAACAATACCTACAGCATTTTCTCAGTACGCACCTTCTTCCCTCCCCTATGTACGTCGTGCATTACTGGTTTGCCCCATGCATATAAGCATGTACATATAGTGGTTGATATGACATAAGTGCATTTCACTTAGATCACGAGCTTGATCACCAAGCCTCGAGAAACCATCAATCCTTGTACGACGTATACCTCTTCTCGCTCCGGGCCCATCGAATGTGGGGGTTTCTATACTGAAACTATACCTGGCATCTGGTTCTTACTTCAGGA	H9	Leitrim	209920	304804
14B02802	TAATCATTTTTCAATTCATACATTTAACAATACCTACAGCATTTTCTCAGTACGCACTTTCTTCCCTCCCCTATGTACATCGTGCATTACTGGTTTGCCCCATGCATATAAGCATGTACATATGGTGGTTGATATGACATAAGTGCATTTCACTTAGATCACGAGCTTGATCACCAAGCCTCGAGAAACCATCAATCCTTGTACGACGTATACCTCTTCTCGCTCCGGGCCCATCAAATGTGGGGGTTTCTATACTGAAACTATACCTGGCATCTGGTTCTTACTTCAGGAA	H2	Offaly	0	0
14B02803	ATAGCCCCACCATCAGCACCCAAAGCTGATATTCTAACTAAACTATTCCCTGCTTCTCTCACCTAATCATTTTTCAATTCATACATTTAACAATACCTACAGCATTTTCTCAGTACGCACCTTCTTCCCTCCCCTATGTACGTCGTGCATTACTGGTTTGCCCCATGCATATAAGCATGTACATATAGTGGTTGATATGACATAAGTGCATTTCACTTAGATCACGAGCTTGATCACCAAGCCTCGAGAAACCATCAATCCTTGTACGACGTATACCTCTTCTCGCTCCGGGCCCATCGAATGTGGGGGTTTCTATACTGAAACTATACCTGGCATCTGGTTCTTACTTCAGGA	H9	Sligo	157437	329689
14B02804	ATAGCCCCACCATCAGCACCCAAAGCTGATATTCTAACTAAACTATTCCCTGCTTCTCTCACCTAATCATTTTTCAATTCATACATTTAACAATACCTACAGCATTTTCTCAGTACGCACCTTCTTCCCTCCCCTATGTACGTCGTGCATTACTGGTTTGCCCCATGCATATAAGCATGTACATATAGTGGTTGATATGACATAAGTGCATTTCACTTAGATCACGAGCTTGATCACCAAGCCTCGAGAAACCATCAATCCTTGTACGACGTATACCTCTTCTCGCTCCGGGCCCATCGAATGTGGGGGTTTCTATACTGAAACTATACCTGGCATCTGGTTCTTACTTCAGGA	H9	Westmeath	222045	246780
14B02805	ATAGCCCCACCATCAGCACCCAAAGCTGATATTCTAACTAAACTATTCCCTGCTTCTCTCACCTAATCATTTTTCAATTCATACATTTAACAATACCTACAGCATTTTCTCAGTACGCACTTTCTTCCCTCCCCTATGTACATCGTGCATTACTGGTTTGCCCCATGCATATAAGCATGTACATATGGTGGTTGATATGACATAAGTGCATTTCACTTAGATCACGAGCTTGATCACCAAGCCTCGAGAAACCATCAATCCTTGTACGACGTATACCTCTTCTCGCTCCGGGCCCATCAAATGTGGGGGTTTCTATACTGAAACTATACCTGGCATCTGGTTCTTACTTCAGGAA	H2	Westmeath	220207	250862
14B02806	ATAGCCCCACCATCAGCACCCAAAGCTGATATTCTAACTAAACTATTCCCTGCTTCTCTCACCTAATCATTTTTCAATTCATACATTTAACAATACCTACAGCATTTTCTCAGTACGCACTTTCTTCCCTCCCCTATGTACATCGTGCATTACTGGTTTGCCCCATGCATATAAGCATGTACATATGGTGGTTGATATGACATAAGTGCATTTCACTTAGATCACGAGCTTGATCACCAAGCCTCGAGAAACCATCAATCCTTGTACGACGTATACCTCTTCTCGCTCCGGGCCCATCAAATGTGGGGGTTTCTATACTGAAACTATACCTGGCATCTGGTTCTTACTTCAGGA	H2	Westmeath	210674	239914
14B02807	ATAGCCCCACCATCAGCACCCAAAGCTGATATTCTAACTAAACTATTCCCTGCTTCTCTCACCTAATCATTTTTCAATTCATACATTTAACAATACCTACAGCATTTTCTCAGTACGCACCTTCTTCCCTCCCCTATGTACGTCGTGCATTACTGGTTTGCCCCATGCATATAAGCATGTACATATAGTGGTTGATATGACATAAGTGCATTTCACTTAGATCACGAGCTTGATCACCAAGCCTCGAGAAACCATCAATCCTTGTACGACGTATACCTCTTCTCGCTCCGGGCCCATCGAATGTGGGGGTTTCTATACTGAAACTATACCTGGCATCTGGTTCTTACTTCAGGA	H9	Longford	225560	262981
14B02809	CCCCACCATCAGCACCCAAAGCTGATATTCTAACTAAACTATTCCCTGCTTCTCTCACCTAATCATTTTTCAATTCATACATTTAACAATACCTACAGCATTTTCTCAGTACGCACCTTCTTCCCTCCCCTATGTACGTCGTGCATTACTGGTTTGCCCCATGCATATAAGCATGTACATATAGTGGTTGATATGACATAAGTGCATTTCACTTAGATCACGAGCTTGATCACCAAGCCTCGAGAAACCATCAATCCTTGTACGACGTATACCTCTTCTCGCTCCGGGCCCATCGAATGTGGGGGTTTCTATACTGAAACTATACCTGGCATCTGGTTCTTACTTCAGGA	H9	Longford	223313	262419
14B02810	ATAGCCCCACCATCAGCACCCAAAGCTGATATTCTAACTAAACTATTCCCTGCTTCTCTCACCTAATCATTTTTCAATTCATACATTTAACAATACCTACAGCATTTTCTCAGTACGCACCTTCTTCCCTCCCCTATGTACGTCGTGCATTACTGGTTTGCCCCATGCATATAAGCATGTACATATAGTGGTTGATATGACATAAGTGCATTTCACTTAGATCACGAGCTTGATCACCAAGCCTCGAGAAACCATCAATCCTTGTACGACGTATACCTCTTCTCGCTCCGGGCCCATCGAATGTGGGGGTTTCTATACTGAAACTATACCTGGCATCTGGTTCTTACTTCAGGAAAAAATGGAGAA	H9	Offaly	0	0
14B02811	AGCCCCACCATCAGCACCCAAAGCTGATATTCTAACTAAACTATTCCCTGCTTCTCTCACCTAATCATTTTTCAATTCATACATTTAACAATACCTACAGCATTTTCTCAGTACGCACTTTCTTCCCTCCCCTATGTACATCGTGCATTACTGGTTTGCCCCATGCATATAAGCATGTACATATGGTGGTTGATATGACATAAGTGCATTTCACTTAGATCACGAGCTTGATCACCAAGCCTCGAGAAACCATCAATCCTTGTACGACGTATACCTCTTCTCGCTCCGGGCCCATCAAATGTGGGGGTTTCTATACTGAAACTATACCTGGCATCTGGTTCTTACTTCAGGA	H2	Leitrim	0	0
14B02812	CACCTAATCATTTTTCAATTCATACATTTAACAATACCTACAGCATTTTCTCAGTACGCACTTTCTTCCCTCCCCTATGTACGTCGTGCATTACTGGTTTGCCCCATGCATATAAGCATGTACATATAGTGGTTGATATGACATAAGTGCATTTCACTTAGATCACGAGCTTGATCACCAAGCCTCGAGAAACCATCAATCCTTGTACGACGTATACCTCTTCTCGCTCCGGGCCCATCAAATGTGGGGGTTTCTATACTGAAACTATACCTGGCATCTGGTTCTTACTTCAGGAA	H4	Tipperary	181308	167915
14B02813	ATAGCCCCACCATCAGCACCCAAAGCTGATATTCTAACTAAACTATTCCCTGCTTCTCTCACCTAATCATTTTTCAATTCATACATTTAACAATACCTACAGCATTTTCTCAGTACGCACCTTCTTCCCTCCCCTATGTACGTCGTGCATTACTGGTTTGCCCCATGCATATAAGCATGTACATATAGTGGTTGATATGACATAAGTGCATTTCACTTAGATCACGAGCTTGATCACCAAGCCTCGAGAAACCATCAATCCTTGTACGACGTATACCTCTTCTCGCTCCGGGCCCATCGAATGTGGGGGTTTCTATACTGAAACTATACCTGGCATCTGGTTCTTACTTCAGGA	H9	Clare	124718	178066
14B02814	CTAATCATTTTTCAATTCATACATTTAACAATACCTACAGCATTTTCTCAGTACGCACCTTCTTCCCTCCCCTATGTACGTCGTGCATTACTGGTTTGCCCCATGCATATAAGCATGTACATATAGTGGTTGATATGACATAAGTGCATTTCACTTAGATCACGAGCTTGATCACCAAGCCTCGAGAAACCATCAATCCTTGTACGACGTATACCTCTTCTCGCTCCGGGCCCATCGAATGTGGGGGTTTCTATACTGAAACTATACCTGGCATCTGGTTCTTACTTCAGGA	H9	Tipperary	220158	162501
14B02815	TAATCATTTTTCAATTCATACATTTAACAATACCTACAGCATTTTCTCAGTACGCACCTTCTTCCCTCCCCTATGTACGTCGTGCATTACTGGTTTGCCCCATGCATATAAGCATGTACATATAGTGGTTGATATGACATAAGTGCATTTCACTTAGATCACGAGCTTGATCACCAAGCCTCGAGAAACCATCAATCCTTGTACGACGTATACCTCTTCTCGCTCCGGGCCCATCGAATGTGGGGGTTTCTATACTGAAACTATACCTGGCATCTGGTTCTTACTTCAGGAATAAA	H9	Meath	294592	264026
14B02816	CTAATCATTTTTCAATTCATACATTTAACAATACCTACAGCATTTTCTCAGTACGCACCTTCTTCCCTCCCCTATGTACGTCGTGCATTACTGGTTTGCCCCATGCATATAAGCATGTACATATAGTGGTTGATATGACATAAGTGCATTTCACTTAGATCACGAGCTTGATCACCAAGCCTCGAGAAACCATCAATCCTTGTACGACGTATACCTCTTCTCGCTCCGGGCCCATCGAATGTGGGGGTTTCTATACTGAAACTATACCTGGCATCTGGTTCTTACTTCAGGA	H9	Cavan	226959	299594
14B02817	ATAGCCCCACCATCAGCACCCAAAGCTGATATTCTAACTAAACTATTCCCTGCTTCTCTCACCTAATCATTTTTCAATTCATACATTTAACAATACCTACAGCATTTTCTCAGTACGCACCTTCTTCCCTCCCCTATGTACGTCGTGCATTACTGGTTTGCCCCATGCATATAAGCATGTACATATAGTGGTTGATATGACATAAGTGCATTTCACTTAGATCACGAGCTTGATCACCAAGCCTCGAGAAACCATCAATCCTTGTACGACGTATACCTCTTCTCGCTCCGGGCCCATCGAATGTGGGGGTTTCTATACTGAAACTATACCTGGCATCTGGTTCTTACTTCAGGAAAAAAATGGAGAA	H9	Meath	0	0
14B02818	ATAGCCCCACCATCAGGCACCCAAAGCTGATATTCTAACTAAACTATTCCCTGCTTCTCTCACCTAATCATTTTTCAATTCATACATTTAACAATACCTACAGCATTTTCTCAGTACGCACCTTCTTCCCTCCCCTATGTACGTCGTGCATTACTGGTTTGCCCCATGCATATAAGCATGTACATATAGTGGTTGATATGACATAAGTGCATTTCACTTAGATCACGAGCTTGATCACCAAGCCTCGAGAAACCATCAATCCTTGTACGACGTATACCTCTTCTCGCTCCGGGCCCATCGAATGTGGGGGTTTCTATACTGAAACTATACCTGGCATCTGGTTCTTACTTCAGG	H9	Leitrim	212997	287768
14B02819	ATAGCCCCACCATCAGCACCCAAAGCTGATATTCTAACTAAACTATTCCCTGCTTCTCTCACCTAATCATTTTTCAATTCATACATTTAACAATACCTACAGCATTTTCTCAGTACGCACCTTCTTCCCTCCCCTATGTACGTCGTGCATTACTGGTTTGCCCCATGCATATAAGCATGTACATATAGTGGTTGATATGACATAAGTGCATTTCACTTAGATCACGAGCTTGATCACCAAGCCTCGAGAAACCATCAATCCTTGTACGACGTATACCTCTTCTCGCTCCGGGCCCATCGAATGTGGGGGTTTCTATACTGAAACTATACCTGGCATCTGGTTCTTACTTCAGGAAAAAATGGAGAA	H9	Cavan	244877	311898
14B02820	ATAGCCCCACCATCAGCACCCAAAGCTGATATTCTAACTAAACTATTCCCTGCTTCTCTCACCTAATCATTTTTCAATTCATACATTTAACAATACCTACAGCATTTTCTCAGTACGCACCTTCTTCCCTCCCCTATGTACGTCGTGCATTACTGGTTTGCCCCATGCATATAAGCATGTACATATAGTGGTTGATATGACATAAGTGCATTTCACTTAGATCACGAGCTTGATCACCAAGCCTCGAGAAACCATCAATCCTTGTACGACGTATACCTCTTCTCGCTCCGGGCCCATCGAATGTGGGGGTTTCTATACTGAAACTATACCTGGCATCTGGTTCTTACTTCAGGAAAAAATGGAGAA	H9	Roscommon	195390	278834
14B02821	GCCCCACCATCAGCACCCAAAGCTGATATTCTAACTAAACTATTCCCTGCTTCTCTCACCTAATCATTTTTCAATTCATACATTTAACAATACCTACAGCATTTTCTCAGTACGCACTTTCTTCCCTCCCCTATGTACATCGTGCATTACTGGTTTGCCCCATGCATATAAGCATGTACATATGGTGGTTGATATGACATAAGTGCATTTCACTTAGATCACGAGCTTGATCACCAAGCCTCGAGAAACCATCAATCCTTGTACGACGTATACCTCTTCTCGCTCCGGGCCCATCAAATGTGGGGGTTTCTATACTGAAACTATACCTGGCATCTGGTTCTTACTTCAGGAA	H2	Sligo	163037	325632
14B02822	ATCATTTTTCAATTCATACATTTAACAATACCTACAGCATTTTCTCAGTACGCACCTTCTTCCCTCCCCTATGTACGTCGTGCATTACTGGTTTGCCCCATGCATATAAGCATGTACATATAGTGGTTGATATGACATAAGTGCATTTCACTTAGATCACGAGCTTGATCACCAAGCCTCGAGAAACCATCAATCCTTGTACGACGTATACCTCTTCTCGCTCCGGGCCCATCGAATGTGGGGGTTTCTATACTGAAACTATACCTGGCATCTGGTTCTTACTTCAGGA	H9	Cavan	246891	304114
14B02823	ATAGCCCCACCATCAGCACCCAAAGCTGATATTCTAACTAAACTATTCCCTGCTTCTCTCACCTAATCATTTTTCAATTCATACATTTAACAATACCTACAGCATTTTCTCAGTACGCACCTTCTTCCCTCCCCTATGTACGTCGTGCATTACTGGTTTGCCCCATGCATATAAGCATGTACATATAGTGGTTGATATGACATAAGTGCATTTCACTTAGATCACGAGCTTGATCACCAAGCCTCGAGAAACCATCAATCCTTGTACGACGTATACCTCTTCTCGCTCCGGGCCCATCGAATGTGGGGGTTTCTATACTGAAACTATACCTGGCATCTGGTTCTTACTTCAGGAATAAAATGGAGA	H9	Meath	276672	248953
14B02825	ATAGCCCCACCATCAGCACCCAAAGCTGATATTCTAACTAAACTATTCCCTGCTTCTCTCACCTAATCATTTTTCAATTCATACATTTAACAATACCTACAGCATTTTCTCAGTACGCACCTTCTTCCCTCCCCTATGTACGTCGTGCATTACTGGTTTGCCCCATGCATATAAGCATGTACATATAGTGGTTGATATGACATAAGTGCATTTCACTTAGATCACGAGCTTGATCACCAAGCCTCGAGAAACCATCAATCCTTGTACGACGTATACCTCTTCTCGCTCCGGGCCCATCGAATGTGGGGGTTTCTATACTGAAACTATACCTGGCATCTGGTTCTTACTTCAGGAA	H9	Monaghan	0	0
14B02826	CTAATCATTTTTCAATTCATACATTTAACAATACCTACAGCATTTTCTCAGTACGCACCTTCTTCCCTCCCCTATGTACGTCGTGCATTACTGGTTTGCCCCATGCATATAAGCATGTACATATAGTGGTTGATATGACATAAGTGCATTTCACTTAGATCACGAGCTTGATCACCAAGCCTCGAGAAACCATCAATCCTTGTACGACGTATACCTCTTCTCGCTCCGGGCCCATCGAATGTGGGGGTTTCTATACTGAAACTATACCTGGCATCTGGTTCTTACTTCAGGA	H9	Leitrim	215632	301756
14B02827	ATAGCCCCACCATCAGCACCCAAAGCTGATATTCTAACTAAACTATTCCCTGCTTCTCTCACCTAATCATTTTTCAATTCATACATTTAACAATACCTACAGCATTTTCTCAGTACGCACTTTCTTCCCTCCCCTATGTACGTCGTGCATTACTGGTTTGCCCCATGCATATAAGCATGTACATATAGTGGTTGATATGACATAAGTGCATTTCACTTAGATCACGAGCTTGATCACCAAGCCTCGAGAAACCATCAATCCTTGTACGACGTATACCTCTTCTCGCTCCGGGCCCATCAAATGTGGGGGTTTCTATACTGAAACTATACCTGGCATCTGGTTCTTACTTCAGGA	H4	Cavan	244858	316942
14B02829	CTCACCTAATCATTTTTCAATTCATACATTTAACAATACCTACAGCATTTTCTCAGTACGCACTTTCTTCCCTCCCCTATGTACATCGTGCATTACTGGTTTGCCCCATGCATATAAGCATGTACATATGGTGGTTGATATGACATAAGTGCATTTCACTTAGATCACGAGCTTGATCACCAAGCCTCGAGAAACCATCAATCCTTGTACGACGTATACCTCTTCTCGCTCCGGGCCCATCAAATGTGGGGGTTTCTATACTGAAACTATACCTGGCATCTGGTTCTTACTTCAGGAA	H2	Cavan	0	0
14B02831	ATAGCCCCACCATCAGCACCCAAAGCTGATATTCTAACTAAACTATTCCCTGCTTCTCTCACCTAATCATTTTTCAATTCATACATTTAACAATACCTACAGCATTTTCTCAGTACGCACCTTCTTCCCTCCCCTATGTACGTCGTGCATTACTGGTTTGCCCCATGCATATAAGCATGTACATATAGTGGTTGATATGACATAAGTGCATTTCACTTAGATCACGAGCTTGATCACCAAGCCTCGAGAAACCATCAATCCTTGTACGACGTATACCTCTTCTCGCTCCGGGCCCATCGAATGTGGGGGTTTCTATACTGAAACTATACCTGGCATCTGGTTCTTACTTCAGGA	H9	Leitrim	209920	304804
14B02832	ATAGCCCCACCATCAGCACCCAAAGCTGGATATTCTAACTAAACTATTCCCTGCTTCTCTCACCTAATCATTTTTCAATTCATACATTTAACAATACCTACAGCATTTTCTCAGTACGCACCTTCTTCCCTCCCCTATGTACATCGTGCATTACTGGTTTGCCCCATGCATATAAGCATGTACATATAGTGGTTGATATGACATAAGTGCATTTCACTTAGATCACGAGCTTGATCACCAAGCCTCGAGAAACCATCAATCCTTGTACGACGTATACCTCTTCTCGCTCCGGGCCCATCGAATGTGGGGGTTTCTATACTGAAACTATACCTGGCATCTGGTTCTTACTTCAGGA	H15	Waterford	0	0
14B02833	CCCCACCATCAGCACCCAAAGCTGATATTCTAACTAAACTATTCCCTGCTTCTCTCACCTAATCATTTTTCAATTCATACATTTAACAATACCTACAGCATTTTCTCAGTACGCACTTTCTTCCCTCCCCTATGTACATCGTGCATTACTGGTTTGCCCCATGCATATAAGCATGTACATATGGTGGTTGATATGACATAAGTGCATTTCACTTAGATCACGAGCTTGATCACCAAGCCTCGAGAAACCATCAATCCTTGTACGACGTATACCTCTTCTCGCTCCGGGCCCATCAAATGTGGGGGTTTCTATACTGAAACTATACCTGGCATCTGGTTCTTACTTCAGGA	H2	Wicklow	300285	207139
14B02835	ATAGCCCCACCATCAGCACCCAAAGCTGATATTCTAACTAAACTATTCCCTGCTTCTCTCACCTAATCATTTTTCAATTCATACATTTAACAATACCTACAGCATTTTCTCAGTACGCACTTTCTTCCCTCCCCTATGTACATCGTGCATTACTGGTTTGCCCCATGCATATAAGCATGTACATATGGTGGTTGATATGACATAAGTGCATTTCACTTAGATCACGAGCTTGATCACCAAGCCTCGAGAAACCATCAATCCTTGTACGACGTATACCTCTTCTCGCTCCGGGCCCATCAAATGTGGGGGTTTCTATACTGAAACTATACCTGGCATCTGGTTCTTACTTCAGGA	H2	Wicklow	329103	209142
14B02836	ATAGCCCCACCATCAGCACCCAAAGCTGATATTCTAACTAAACTATTCCCTGCTTCTCTCACCTAATCATTTTTCAATTCATACATTTAACAATACCTACAGCATTTTCTCAGTACGCACTTTCTTCCCTCCCCTATGTACATCGTGCATTACTGGTTTGCCCCATGCATATAAGCATGTACATATGGTGGTTGATATGACATAAGTGCATTTCACTTAGATCACGAGCTTGATCACCAAGCCTCGAGAAACCATCAATCCTTGTACGACGTATACCTCTTCTCGCTCCGGGCCCATCAAATGTGGGGGTTTCTATACTGAAACTATACCTGGCATCTGGTTCTTACTTCAGGA	H2	Wicklow	311695	175790
14B02837	ATAGCCCCACCATCAGCACCCAAAGCTGATATTCTAACTAAACTATTCCCTGCTTCTCTCACCTAATCATTTTTCAATTCATACATTTAACAATACCTACAGCATTTTCTCAGTACGCACCTTCTTCCCTCCCCTATGTACGTCGTGCATTACTGGTTTGCCCCATGCATATAAGCATGTACATATAGTGGTTGATATGACATAAGTGCATTTCACTTAGATCACGAGCTTGATCACCAAGCCTCGAGAAACCATCAATCCTTGTACGACGTATACCTCTTCTCGCTCCGGGCCCATCGAATGTGGGGGTTTCTATACTGAAACTATACCTGGCATCTGGTTCTTACTTCAGGAAAAAAT	H9	Wicklow	299690	188084
14B02838	ATAGCCCCACCATCAGCACCCAAAGCTGATATTCTAACTAAACTATTCCCTGCTTCTCTCACCTAATCATTTTTCAATTCATACATTTAACAATACCTACAGCATTTTCTCAGTACGCACCTTCTTCCCTCCCCTATGTACGTCGTGCATTACTGGTTTGCCCCATGCATATAAGCATGTACATATAGTGGTTGATATGACATAAGTGCATTTCACTTAGATCACGAGCTTGATCACCAAGCCTCGAGAAACCATCAATCCTTGTACGACGTATACCTCTTCTCGCTCCGGGCCCATCGAATGTGGGGGTTTCTATACTGAAACTATACCTGGCATCTGGTTCTTACTTCAGG	H9	Cork	134063	110208
14B02839	TAGCCCCACCATCAGCACCCAAAGCTGATATTCTAACTAAACTATTCCCTGCTTCTCTCACCTAATCATTTTTCAATTCATACATTTAACAATACCTACAGCATTTTCTCAGTACGCACCTTCTTCCCTCCCCTATGTACGTCGTGCATTACTGGTTTGCCCCATGCATATAAGCATGTACATATAGTGGTTGATATGACATAAGTGCATTTCACTTAGATCACGAGCTTGATCACCAAGCCTCGAGAAACCATCAATCCTTGTACGACGTATACCTCTTCTCGCTCCGGGCCCATCGAATGTGGGGGTTTCTATACTGAAACTATACCTGGCATCTGGTTCTTACTTCAGG	H9	Cork	115079	43502.5
14B02840	ATAGCCCCACCATCAGCACCCAAAGCTGATATTCTAACTAAACTATTCCCTGCTTCTCTCACCTAATCATTTTTCAATTCATACATTTAACAATACCTACAGCATTTTCTCAGTACGCACCTTCTTCCCTCCCCTATGTACGTCGTGCATTACTGGTTTGCCCCATGCATATAAGCATGTACATATAGTGGTTGATATGACATAAGTGCATTTCACTTAGATCACGAGCTTGATCACCAAGCCTCGAGAAACCATCAATCCTTGTACGACGTATACCTCTTCTCGCTCCGGGCCCATCGAATGTGGGGGTTTCTATACTGAAACTATACCTGGCATCTGGTTCTTACTTCAGG	H9	Cork	0	0
14B02841	ATAGCCCCACCATCAGCACCCAAAGCTGATATTCTAACTAAACTATTCCCTGCTTCTCTCACCTAATCATTTTTCAATTCATACATTTAACAATACCTACAGCATTTTCTCAGTACGCACTTTCTTCCCTCCCCTATGTACATCGTGCATTACTGGTTTGCCCCATGCATATAAGCATGTACATATGGTGGTTGATATGACATAAGTGCATTTCACTTAGATCACGAGCTTGATCACCAAGCCTCGAGAAACCATCAATCCTTGTACGACGTATACCTCTTCTCGCTCCGGGCCCATCAAATGTGGGGGTTTCTATACTGAAACTATACCTGGCATCTGGTTCTTACTTCAGGAATAAA	H2	Wexford	322521	162206
14B02842	AGCCCCACCATCAGCACCCAAAGCTGATATTCTAACTAAACTATTCCCTGCTTCTCTCACCTAATCATTTTTCAATTCATACATTTAACAATACCTACAGCATTTTCTCAGTACGCACCTTCTTCCCTCCCCTATGTACGTCGTGCATTACTGGTTTGCCCCATGCATATAAGCATGTACATATAGTGGTTGATATGACATAAGTGCATTTCACTTAGATCACGAGCTTGATCACCAAGCCTCGAGAAACCATCAATCCTTGTACGACGTATACCTCTTCTCGCTCCGGGCCCATCGAATGTGGGGGTTTCTATACTGAAACTATACCTGGCATCTGGTTCTTACTTCAGGAA	H9	Cork	116084	44320.7
14B02843	TAGCCCCACCATCAGCACCCAAAGCTGATATTCTAACTAAACTATTCTCCTGCTTCTCTCACCTAATCATTTTTCAATTCATACATTTAACAATACCTACAGCATTTTCTCAGTACGCACTTTCTTCCCTCCCCTATGTACATCGTGCATTACTGGTTTGCCCCATGCATATAAGCATGTACATATGGTGGTTGATATGACATAAGTGCATTTCACTTAGATCACGAGCTTGATCACCAAGCCTCGAGAAACCATCAATCCTTGTACGACGTATACCTCTTCTCGCTCCGGGCCCATCAAATGTGGGGGTTTCTATACTGAAACTATACCTGGCATCTGGTTCTTACTTCAGGA	H2	Wexford	318249	150897
14B02844	TCAGCACCCAAAGCTGATATTCTAACTAAACTATTCCCTGCTTCTCTCACCTAATCATTTTTCAATTCATACATTTAACAATACCTACAGCATTTTCTCAGTACGCACCTTCTTCCCTCCCCTATGTACGTCGTGCATTACTGGTTTGCCCCATGCATATAAGCATGTACATATAGTGGTTGATATGACATAAGTGCATTTCACTTAGATCACGAGCTTGATCACCAAGCCTCGAGAAACCATCAATCCTTGTACGACGTATACCTCTTCTCGCTCCGGGCCCATCGAATGTGGGGGTTTCTATACTGAAACTATACCTGGCATCTGGTTCTTACTTCAGGA	H9	Cork	104367	40098
14B02846	GCCCCACCATCAGCACCCAAAGCTGATATTCTAACTAAACTATTCCCTGCTTCTCTCACCTAATCATTTTTCAATTCATACATTTAACAATACCTACAGCATTTTCTCAGTACGCACTTTCTTCCCTCCCCTATGTACATCGTGCATTACTGGTTTGCCCCATGCATATAAGCATGTACATATGGTGGTTGATATGACATAAGTGCATTTCACTTAGATCACGAGCTTGATCACCAAGCCTCGAGAAACCATCAATCCTTGTACGACGTATACCTCTTCTCGCTCCGGGCCCATCAAATGTGGGGGTTTCTATACTGAAACTATACCTGGCATCTGGTTCTTACTTCAGGAA	H2	Cavan	252821	295440
14B02872	ATAGCCCCACCATCAGCACCCAAAGCTGATATTCTAACTAAACTATTCCCTGCTTCTCTCACCTAATCATTTTTCAATTCATACATTTAACAATACCTACAGCATTTTCTCAGTACGCACCTTCTTCCCTCCCCTATGTACGTCGTGCATTACTGGTTTGCCCCATGCATATAAGCATGTACATATAGTGGTTGATATGACATAAGTGCATTTCACTTAGATCACGAGCTTGATCACCAAGCCTCGAGAAACCATCAATCCTTGTACGACGTATACCTCTTCTCGCTCCGGGCCCATCGAATGTGGGGGTTTCTATACTGAAACTATACCTGGCATCTGGTTCTTACTTCAGGAAAAAATGGA	H9	Clare	136371	188088
14B02873	CTCTCACCTAATCATTTTTCAATTCATACATTTAACAATACCTACAGCATTTTCTCAGTACGCACCTTCTTCCCTCCCCTATGTACGTCGTGCATTACTGGTTTGCCCCATGCATATAAGCATGTACATATAGTGGTTGATATGACATAAGTGCATTTCACTTAGATCACGAGCTTGATCACCAAGCCTCGAGAAACCATCAATCCTTGTACGACGTATACCTCTTCTCGCTCCGGGCCCATCGAATGTGGGGGTTTCTATACTGAAACTATACCTGGCATCTGGTTCTTACTTCAGGAA	H9	Tipperary	206338	151569
14B02874	ATAGCCCCACCATCAGCACCCAAAGCTGATATTCTAACTAAACTATTCCCTGCTTCTCTCACCTAATCATTTTTCAATTCATACATTTAACAATACCTACAGCATTTTCTCAGTACGCACCTTCTTCCCTCCCCTATGTACGTCGTGCATTACTGGTTTGCCCCATGCATATAAGCATGTACATATAGTGGTTGATATGACATAAGTGCATTTCACTTAGATCACGAGCTTGATCACCAAGCCTCGAGAAACCATCAATCCTTGTACGACGTATACCTCTTCTCGCTCCGGGCCCATCGAATGTGGGGGTTTCTATACTGAAACTATACCTGGCATCTGGTTCTTACTTCAGGA	H9	Tipperary	213688	186446
14B02875	ATAGCCCCACCATCAGCACCCAAAGGCTGATATTCTAACTAAACTATTCCCTGCTTCTCTCACCTAATCATTTTTCAATTCATACATTTAACAATACCTACAGCATTTTCTCAGTACGCACCTTCTTCCCTCCCCTATGTACGTCGTGCATTACTGGTTTGCCCCATGCATATAAGCATGTACATATAGTGGTTGATATGACATAAGTGCATTTCACTTAGATCACGAGCTTGATCACCAAGCCTCGAGAAACCATCAATCCTTGTACGACGTATACCTCTTCTCGCTCCGGGCCCATCGAATGTGGGGGTTTCTATACTGAAACTATACCTGGCATCTGGTTCTTACTTCAGGA	H9	Roscommon	188226	258265
14B02879	ATTCTAACTAAACTATTCCCTGCTTCTCTCACCTAATCATTTTTCAATTCATACATTTAACAATACCTACAGCATTTTCTCAGTACGCACCTTCTTCCCTCCCCTATGTACGTCGTGCATTACTGGTTTGCCCCATGCATATAAGCATGTACATATAGTGGTTGATATGACATAAGTGCATTTCACTTAGATCACGAGCTTGATCACCAAGCCTCGAGAAACCATCAATCCTTGTACGACGTATACCTCTTCTCGCTCCGGGCCCATCGAATGTGGGGGTTTCTATACTGAAACTATACCTGGCATCTGGTTCTTACTTCAGGAAAAAA	H9	Westmeath	210868	255588
14B02882	TGCTTCTCTCACCTAATCATTTTTCAATTCATACATTTAACAATACCTACAGCATTTTCTCAGTACGCACCTTCTTCCCTCCCCTATGTACGTCGTGCATTACTGGTTTGCCCCATGCATATAAGCATGTACATATAGTGGTTGATATGACATAAGTGCATTTCACTTAGATCACGAGCTTGATCACCAAGCCTCGAGAAACCATCAATCCTTGTACGACGTATACCTCTTCTCGCTCCGGGCCCATCGAATGTGGGGGTTTCTATACTGAAACTATACCTGGCATCTGGTTCTTACTTCAGGAA	H9	Westmeath	223237	242429
14B02883	ATAGCCCCACCATCAGCACCCAAAGCTGATATTCTAACTAAACTATTCCCTGCTTCTCTCACCTAATCATTTTTCAATTCATACATTTAACAATACCTACAGCATTTTCTCAGTACGCACCTTCTTCCCTCCCCTATGTACGTCGTGCATTACTGGTTTGCCCCATGCATATAAGCATGTACATATAGTGGTTGATATGACATAAGTGCATTTCACTTAGATCACGAGCTTGATCACCAAGCCTCGAGAAACCATCAATCCTTGTACGACGTATACCTCTTCTCGCTCCGGGCCCATCGAATGTGGGGGTTTCTATACTGAAACTATACCTGGCATCTGGTTCTTACTTCAGGA	H9	Westmeath	219706	253042
14B02885	AGCCCCACCATCAGCAGCCCAAAGCTGATATTCTAACTAAACTATTCCCTGCTTCTCTCACCTAATCATTTTTCAATTCATACATTTAACAATACCTACAGCATTTTCTCAGTACGCACCTTCTTCCCTCCCCTATGTACGTCGTGCATTACTGGTTTGCCCCATGCATATAAGCATGTACATATAGTGGTTGATATGACATAAGTGCATTTCACTTAGATCACGAGCTTGATCACCAAGCCTCGAGAAACCATCAATCCTTGTACGACGTATACCTCTTCTCGCTCCGGGCCCATCGAATGTGGGGGTTTCTATACTGAAACTATACCTGGCATCTGGTTCTTACTTCAGG	H9	Longford	229485	269779
14B02887	ATAGCCCCACCATCAGCACCCAAAGCTGATATTCTAACTAAACTATTCCCTGCTTCTCTCACCTAATCATTTTTCAATTCATACATTTAACAATACCTACAGCATTTTCTCAGTACGCACCTTCTTCCCTCCCCTATGTACGTCGTGCATTACTGGTTTGCCCCATGCATATAAGCATGTACATATAGTGGTTGATATGACATAAGTGCATTTCACTTAGATCACGAGCTTGATCACCAAGCCTCGAGAAACCATCAATCCTTGTACGACGTATACCTCTTCTCGCTCCGGGCCCATCGAATGTGGGGGTTTCTATACTGAAACTATACCTGGCATCTGGTTCTTACTTCAGGA	H9	Offaly	0	0
14B02891	TCACCTAATCATTTTTCAATTCATACATTTAACAATACCTACAGCATTTTCTCAGTACGCACCTTCTTCCCTCCCCTATGTACGTCGTGCATTACTGGTTTGCCCCATGCATATAAGCATGTACATATAGTGGTTGATATGACATAAGTGCATTTCACTTAGATCACGAGCTTGATCACCAAGCCTCGAGAAACCATCAATCCTTGTACGACGTATACCTCTTCTCGCTCCGGGCCCATCGAATGTGGGGGTTTCTATACTGAAACTATACCTGGCATCTGGTTCTTACTTCAGGAA	H9	Longford	227047	263448
14B02892	CCCCACCATCAGCACCCAAAGCTGATATTCTAACTAAACTATTCCCTGCTTCTCTCACCTAATCATTTTTCAATTCATACATTTAACAATACCTACAGCATTTTCTCAGTACGCACCTTCTTCCCTCCCCTATGTACATCGTGCATTACTGGTTTGCCCCATGCATATAAGCATGTACATATAGTGGTTGATATGACATAAGTGCATTTCACTTAGATCACGAGCTTGATCACCAAGCCTCGAGAAACCATCAATCCTTGTACGACGTATACCTCTTCTCGCTCCGGGCCCATCGAATGTGGGGGTTTCTATACTGAAACTATACCTGGCATCTGGTTCTTACTTCAGGA	H15	Kerry	95103.2	128919
14B02893	AGCCCCACCATCAGCACCCAAAGCTGATATTCTAACTAAACTATTCCCTGCTTCTCTCACCTAATCATTTTTCAATTCATACATTTAACAATACCTACAGCATTTTCTCAGTACGCACCTTCTTCCCTCCCCTATGTACGTCGTGCATTACTGGTTTGCCCCATGCATATAAGCATGTACATATAGTGGTTGATATGACATAAGTGCATTTCACTTAGATCACGAGCTTGATCACCAAGCCTCGAGAAACCATCAATCCTTGTACGACGTATACCTCTTCTCGCTCCGGGCCCATCGAATGTGGGGGTTTCTATACTGAAACTATACCTGGCATCTGGTTCTTACTTCAGGA	H9	Clare	131974	196920
14B02894	CTCACCTAATCATTTTTCAATTCATACATTTAACAATACCTACAGCATTTTCTCAGTACGCACCTTCTTCCCTCCCCTATGTACATCGTGCATTACTGGTTTGCCCCATGCATATAAGCATGTACATATAGTGGTTGATATGACATAAGTGCATTTCACTTAGATCACGAGCTTGATCACCAAGCCTCGAGAAACCATCAATCCTTGTACGACGTATACCTCTTCTCGCTCCGGGCCCATCGAATGTGGGGGTTTCTATACTGAAACTATACCTGGCATCTGGTTCTTACTTCAGGA	H15	Tipperary	178066	168023
14B02895	CTCACCTAATCATTTTTCAATTCATACATTTAACAATACCTACAGCATTTTCTCAGTACGCACCTTCTTCCCTCCCCTATGTACGTCGTGCATTACTGGTTTGCCCCATGCATATAAGCATGTACATATAGTGGTTGATATGACATAAGTGCATTTCACTTAGATCACGAGCTTGATCACCAAGCCTCGAGAAACCATCAATCCTTGTACGACGTATACCTCTTCTCGCTCCGGGCCCATCGAATGTGGGGGTTTCTATACTGAAACTATACCTGGCATCTGGTTCTTACTTCAGGAA	H9	Tipperary	196945	128860
14B02956	TAGCCCCACCATCAGCACCCAAAGCTGATATTCTAACTAAACTATTCCCTGCTTCTCTCACCTAATCATTTTTCAATTCATACATTTAACAATACCTACAGCATTTTCTCAGTACGCACCTTCTTCCCTCCCCTATGTACGTCGTGCATTACTGGTTTGCCCCATGCATATAAGCATGTACATATAGTGGTTGATATGACATAAGTGCATTTCACTTAGATCACGAGCTTGATCACCAAGCCTCGAGAAACCATCAATCCTTGTACGACGTATACCTCTTCTCGCTCCGGGCCCATCGAATGTGGGGGTTTCTATACTGAAACTATACCTGGCATCTGGTTCTTACTTCAGGA	H9	Sligo	167399	305228
14B02957	TAGCCCCACCATCAGCACCCAAAGCTGATATTCTAACTAAACTATTCCCTGCTTCTCTCACCTAATCATTTTTCAATTCATACATTTAACAATACCTACAGCATTTTCTCAGTACGCACCTTCTTCCCTCCCCTATGTACGTCGTGCATTACTGGTTTGCCCCATGCATATAAGCATGTACATATAGTGGTTGATATGACATAAGTGCATTTCACTTAGATCACGAGCTTGATCACCAAGCCTCGAGAAACCATCAATCCTTGTACGACGTATACCTCTTCTCGCTCCGGGCCCATCGAATGTGGGGGTTTCTATACTGAAACTATACCTGGCATCTGGTTCTTACTTCAGGA	H9	Westmeath	229568	239378
14B02958	AGCCCCACCATCAGCACCCAAAGCTGATATTCTAACTAAACTATTCCCTGCTTCTCTCACCTAATCATTTTTCAATTCATACATTTAACAATACCTACAGCATTTTCTCAGTACGCACCTTCTTCCCTCCCCTATGTACGTCGTGCATTACTGGTTTGCCCCATGCATATAAGCATGTACATATAGTGGTTGATATGACATAAGTGCATTTCACTTAGATCACGAGCTTGATCACCAAGCCTCGAGAAACCATCAATCCTTGTACGACGTATACCTCTTCTCGCTCCGGGCCCATCGAATGTGGGGGTTTCTATACTGAAACTATACCTGGCATCTGGTTCTTACTTCAGGA	H9	Sligo	211067	294669
14B02960	ATAGCCCCACCATCAGCACCCAAAGCTGATATTCTAACTAAACTATTCCCTGCTTCTCTCACCTAATCATTTTTCAATTCATACATTTAACAATACCTACAGCATTTTCTCAGTACGCACCTTCTTCCCTCCCCTATGTACGTCGTGCATTACTGGTTTGCCCCATGCATATAAGCATGTACATATAGTGGTTGATATGACATAAGTGCATTTCACTTAGATCACGAGCTTGATCACCAAGCCTCGAGAAACCATCAATCCTTGTACGACGTATACCTCTTCTCGCTCCGGGCCCATCGAATGTGGGGGTTTCTATACTGAAACTATACCTGGCATCTGGTTCTTACTTCAGGAA	H9	Westmeath	231910	237036
14B02961	CCCCACCATCAGCACCCAAAGCTGATATTCTAACTAAACTATTCCCTGCTTCTCTCACCTAATCATTTTTCAATTCATACATTTAACAATACCTACAGCATTTTCTCAGTACGCACCTTCTTCCCTCCCCTATGTACGTCGTGCATTACTGGTTTGCCCCATGCATATAAGCATGTACATATAGTGGTTGATATGACATAAGTGCATTTCACTTAGATCACGAGCTTGATCACCAAGCCTCGAGAAACCATCAATCCTTGTACGACGTATACCTCTTCTCGCTCCGGGCCCATCGAATGTGGGGGTTTCTATACTGAAACTATACCTGGCATCTGGTTCTTACTTCAGGAAAA	H9	Cavan	284497	249156
14B02964	ATAGCCCCACCATCAGCACCCAAAGCTGATATTCTAACTAAACTATTCCCTGCTTCTCTCACCTAATCATTTTTCAATTCATACATTTAACAATACCTACAGCATTTTCTCAGTACGCACCTTCTTCCCTCCCCTATGTACGTCGTGCATTACTGGTTTGCCCCATGCATATAAGCATGTACATATAGTGGTTGATATGACATAAGTGCATTTCACTTAGATCACGAGCTTGATCACCAAGCCTCGAGAAACCATCAATCCTTGTACGACGTATACCTCTTCTCGCTCCGGGCCCATCGAATGTGGGGGTTTCTATACTGAAACTATACCTGGCATCTGGTTCTTACTTCAGG	H9	Cavan	226558	298516
14B02965	ATAGCCCCACCATCAGCACCCAAAGCTGATATTCTAACTAAACTATTCCCTGCTTCTCTCACCTAATCATTTTTCAATTCATACATTTAACAATACCTACAGCATTTTCTCAGTACGCACTTTCTTCCCTCCCCTATGTACGTCGTGCATTACTGGTTTGCCCCATGCATATAAGCATGTACATATAGTGGTTGATATGACATAAGTGCATTTCACTTAGATCACGAGCTTGATCACCAAGCCTCGAGAAACCATCAATCCTTGTACGACGTATACCTCTTCTCGCTCCGGGCCCATCAAATGTGGGGGTTTCTATACTGAAACTATACCTGGCATCTGGTTCTTACTTCAGGA	H4	Meath	275650	246111
14B02970	ATAGCCCCACCATCAGCACCCAAAGCTGATATTCTAACTAAACTATTCCCTGCTTCTCTCACCTAATCATTTTTCAATTCATACATTTAACAATACCTACAGCATTTTCTCAGTACGCACCTTCTTCCCTCCCCTATGTACGTCGTGCATTACTGGTTTGCCCCATGCATATAAGCATGTACATATAGTGGTTGATATGACATAAGTGCATTTCACTTAGATCACGAGCTTGATCACCAAGCCTCGAGAAACCATCAATCCTTGTACGACGTATACCTCTTCTCGCTCCGGGCCCATCGAATGTGGGGGTTTCTATACTGAAACTATACCTGGCATCTGGTTCTTACTTCAGGA	H9	Leitrim	211057	285164
14B02971	ATAGCCCCACCATCAGCACCCAAAGCTGATATTCTAACTAAACTATTCCCTGCTTCTCTCACCTAATCATTTTTCAATTCATACATTTAACAATACCTACAGCATTTTCTCAGTACGCACCTTCTTCCCTCCCCTATGTACGTCGTGCATTACTGGTTTGCCCCATGCATATAAGCATGTACATATAGTGGTTGATATGACATAAGTGCATTTCACTTAGATCACGAGCTTGATCACCAAGCCTCGAGAAACCATCAATCCTTGTACGACGTATACCTCTTCTCGCTCCGGGCCCATCGAATGTGGGGGTTTCTATACTGAAACTATACCTGGCATCTGGTTCTTACTTCAGGA	H9	Leitrim	215359	291938
14B02973	ATAGCCCCACCATCAGCACCCAAAGCTGATATTCTAACTAAACTATTCCCTGCTTCTCTCACCTAATCATTTTTCAATTCATACATTTAACAATACCTACAGCATTTTCTCAGTACGCACCTTCTTCCCTCCCCTATGTACGTCGTGCATTACTGGTTTGCCCCATGCATATAAGCATGTACATATAGTGGTTGATATGACATAAGTGCATTTCACTTAGATCACGAGCTTGATCACCAAGCCTCGAGAAACCATCAATCCTTGTACGACGTATACCTCTTCTCGCTCCGGGCCCATCGAATGTGGGGGTTTCTATACTGAAACTATACCTGGCATCTGGTTCTTACTTCAGGA	H9	Cavan	247853	303580
14B02975	ATAGCCCCACCATCAGCACCCAAAGGCTGATATTCTAACTAAACTATTCCCTGCTTCTCTCACCTAATCATTTTTCAATTCATACATTTAACAATACCTACAGCATTTTCTCAGTACGCACCTTCTTCCCTCCCCTATGTACGTCGTGCATTACTGGTTTGCCCCATGCATATAAGCATGTACATATAGTGGTTGATATGACATAAGTGCATTTCACTTAGATCACGAGCTTGATCACCAAGCCTCGAGAAACCATCAATCCTTGTACGACGTATACCTCTTCTCGCTCCGGGCCCATCGAATGTGGGGGTTTCTATACTGAAACTATACCTGGCATCTGGTTCTTACTTCAGGA	H9	Leitrim	195249	324554
14B03272	ATAGCCCCACCATCAGCACCCAAAGCTGATATTCTAACTAAACTATTCCCTGCTTCTCTCACCTAATCATTTTTCAATTCATACATTTAACAATACCTACAGCATTTTCTCAGTACGCACCTTCTTCCCTCCCCTATGTACGTCGTGCATTACTGGTTTGCCCCATGCATATAAGCATGTACATATAGTGGTTGATATGACATAAGTGCATTTCACTTAGATCACGAGCTTGATCACCAAGCCTCGAGAAACCATCAATCCTTGTACGACGTATACCTCTTCTCGCTCCGGGCCCATCGAATGTGGGGGTTTCTATACTGAAACTATACCTGGCATCTGGTTCTTACTTCAGGA	H9	Laois	242435	205215
14B03273	ATAGCCCCACCATCAGCACCCAAAGCTGATATTCTAACTAAACTATTCCCTGCTTCTCTCACCTAATCATTTTTCAATTCATACATTTAACAATACCTACAGCATTTTCTCAGTACGCACTTTCTTCCCTCCCCTATGTACATCGTGCATTACTGGTTTGCCCCATGCATATAAGCATGTACATATGGTGGTTGATATGACATAAGTGCATTTCACTTAGATCACGAGCTTGATCACCAAGCCTCGAGAAACCATCAATCCTTGTACGACGTATACCTCTTCTCGCTCCGGGCCCATCAAATGTGGGGGTTTCTATACTGAAACTATACCTGGCATCTGGTTCTTACTTCAGGAAAAA	H2	Laois	258195	200311
14B03274	ATAGCCCCACCATCAGCACCCAAAGCTGATATTCTAACTAAACTATTCCCTGCTTCTCTCACCTAATCATTTTTCAATTCATACATTTAACAATACCTACAGCATTTTCTCAGTACGCACCTTCTTCCCTCCCCTATGTACATCGTGCATTACTGGTTTGCCCCATGCATATAAGCATGTACATATAGTGGTTGATATGACATAAGTGCATTTCACTTAGATCACGAGCTTGATCACCAAGCCTCGAGAAACCATCAATCCTTGTACGACGTATACCTCTTCTCGCTCCGGGCCCATCGAATGTGGGGGTTTCTATACTGAAACTATACCTGGCATCTGGTTCTTACTTCAGGAAAAAAATGGAGAA	H15	Tipperary	217060	165348
14B03275	ATAGCCCCACCATCAGCACCCAAAGCTGATATTCTAACTAAACTATTCCCTGCTTCTCTCACCTAATCATTTTTCAATTCATACATTTAACAATACCTACAGCATTTTCTCAGTACGCACTTTCTTCCCTCCCCTATGTACGTCGTGCATTACTGGTTTGCCCCATGCATATAAGCATGTACATATAGTGGTTGATATGACATAAGTGCATTTCACTTAGATCACGAGCTTGATCACCAAGCCTCGAGAAACCATCAATCCTTGTACGACGTATACCTCTTCTCGCTCCGGGCCCATCAAATGTGGGGGTTTCTATACTGAAACTATACCTGGCATCTGGTTCTTACTTCAGGAATAAAATGGAGAAAGA	H4	Tipperary	177551	166761
14B03276	ATAGCCCCACCATCAGCACCCAAAGCTGATATTCTAACTAAACTATTCCCTGCTTCTCTCACCTAATCATTTTTCAATTCATACATTTAACAATACCTACAGCATTTTCTCAGTACGCACCTTCTTCCCTCCCCTATGTACATCGTGCATTACTGGTTTGCCCCATGCATATAAGCATGTACATATAGTGGTTGATATGACATAAGTGCATTTCACTTAGATCACGAGCTTGATCACCAAGCCTCGAGAAACCATCAATCCTTGTACGACGTATACCTCTTCTCGCTCCGGGCCCATCGAATGTGGGGGTTTCTATACTGAAACTATACCTGGCATCTGGTTCTTACTTCAGGAACAAATGGAGAAAGA	H15	Tipperary	188273	141869
14B03277	AATCATTTTTCAATTCATACATTTAACAATACCTACAGCATTTTCTCAGTACGCACCTTCTTCCCTCCCCTATGTACATCGTGCATTACTGGTTTGCCCCATGCATATAAGCATGTACATATAGTGGTTGATATGACATAAGTGCATTTCACTTAGATCACGAGCTTGATCACCAAGCCTCGAGAAACCATCAATCCTTGTACGACGTATACCTCTTCTCGCTCCGGGCCCATCGAATGTGGGGGTTTCTATACTGAAACTATACCTGGCATCTGGTTCTTACTTCAGGA	H15	Limerick	124992	135730
14B03278	ATAGCCCCACCATCAGCACCCAAAGCTGATATTCTAACTAAACTATTCCCTGCTTCTCTCACCTAATCATTTTTCAATTCATACATTTAACAATACCTACAGCATTTTCTCAGTACGCACCTTCTTCCCTCCCCTATGTACATCGTGCATTACTGGTTTGCCCCATGCATATAAGCATGTACATATAGTGGTTGATATGACATAAGTGCATTTCACTTAGATCACGAGCTTGATCACCAAGCCTCGAGAAACCATCAATCCTTGTACGACGTATACCTCTTCTCGCTCCGGGCCCATCGAATGTGGGGGTTTCTATACTGAAACTATACCTGGCATCTGGTTCTTACTTCAGGAACAAAATGGAGAA	H15	Limerick	123120	135733
14B03279	ATAGCCCCACCATCAGCACCCAAAGCTGATATTCTAACTAAACTATTCCCTGCTTCTCTCACCTAATCATTTTTCAATTCATACATTTAACAATACCTACAGCATTTTCTCAGTACGCACCTTCTTCCCTCCCCTATGTACGTCGTGCATTACTGGTTTGCCCCATGCATATAAGCATGTACATATAGTGGTTGATATGACATAAGTGCATTTCACTTAGATCACGAGCTTGATCACCAAGCCTCGAGAAACCATCAATCCTTGTACGACGTATACCTCTTCTCGCTCCGGGCCCATCGAATGTGGGGGTTTCTATACTGAAACTATACCTGGCATCTGGTTCTTACTTCAGGA	H9	Tipperary	226319	156298
14B03280	ATAGCCCCACCATCAGCACCCAAAGCTGATATTCTAACTAAACTATTCCCTGCTTCTCTCACCTAATCATTTTTCAATTCATACATTTAACAATACCTACAGCATTTTCTCAGTACGCACTTTCTTCCCTCCCCTATGTACATCGTGCATTACTGGTTTGCCCCATGCATATAAGCATGTACATATGGTGGTTGATATGACATAAGTGCATTTCACTTAGATCACGAGCTTGATCACCAAGCCTCGAGAAACCATCAATCCTTGTACGACGTATACCTCTTCTCGCTCCGGGCCCATCAAATGTGGGGGTTTCTATACTGAAACTATACCTGGCATCTGGTTCTTACTTCAGGA	H2	Wicklow	300206	205907
14B03281	CCATCAGCACCCAAAGCTGATATTCTAACTAAACTATTCCCTGCTTCTCTCACCTAATCATTTTTCAATTCATACATTTAACAATACCTACAGCATTTTCTCAGTACGCACCTTCTTCCCTCCCCTATGTACGTCGTGCATTACTGGTTTGCCCCATGCATATAAGCATGTACATATAGTGGTTGATATGACATAAGTGCATTTCACTTAGATCACGAGCTTGATCACCAAGCCTCGAGAAACCATCAATCCTTGTACGACGTATACCTCTTCTCGCTCCGGGCCCATCGAATGTGGGGGTTTCTATACTGAAACTATACCTGGCATCTGGTTCTTACTTCAGGA	H9	Waterford	216833	114672
14B03282	ATAGCCCCACCATCAGCACCCAAAGCTGATATTCTAACTAAACTATTCCCTGCTTCTCTCACCTAATCATTTTTCAATTCATACATTTAACAATACCTACAGCATTTTCTCAGTACGCACCTTCTTCCCTCCCCTATGTACGTCGTGCATTACTGGTTTGCCCCATGCATATAAGCATGTACATATAGTGGTTGATATGACATAAGTGCATTTCACTTAGATCACGAGCTTGATCACCAAGCCTCGAGAAACCATCAATCCTTGTACGACGTATACCTCTTCTCGCTCCGGGCCCATCGAATGTGGGGGTTTCTATACTGAAACTATACCTGGCATCTGGTTCTTACTTCAGGA	H9	Wicklow	300745	211419
14B03285	ATAGCCCCACCATCAGCACCCAAAGCTGATATTCTAACTAAACTATTCTCCTGCTTCTCTCACCTAATCATTTTTCAATTCATACATTTAACAATACCTACAGCATTTTCTCAGTACGCACCTTCTTCCCTCCCCTATGTACGTCGTGCATTACTGGTTTGCCCCATGCATATAAGCATGTACATATAGTGGTTGATATGACATAAGTGCATTTCACTTAGATCACGAGCTTGATCACCAAGCCTCGAGAAACCATCAATCCTTGTACGACGTATACCTCTTCTCGCTCCGGGCCCATCGAATGTGGGGGTTTCTATACTGAAACTATACCTGGCATCTGGTTCTTACTTCAGG	H9	Wexford	282281	111372
14B03286	CCCCACCATCAGCACCCAAAGCTGATATTCTAACTAAACTATTCCCTGCTTCTCTCACCTAATCATTTTTCAATTCATACATTTAACAATACCTACAGCATTTTCTCAGTACGCACCTTCTTCCCTCCCCTATGTACGTCGTGCATTACTGGTTTGCCCCATGCATATAAGCATGTACATATAGTGGTTGATATGACATAAGTGCATTTCACTTAGATCACGAGCTTGATCACCAAGCCTCGAGAAACCATCAATCCTTGTACGACGTATACCTCTTCTCGCTCCGGGCCCATCGAATGTGGGGGTTTCTATACTGAAACTATACCTGGCATCTGGGTTC	H9	Wexford	194837	202959
14B03289	ATAGCCCCACCATCAGCACCCAAAGCTGATATTCTAACTAAACTATTCCCTGCTTCTCTCACCTAATCATTTTTCAATTCATACATTTAACAATACCTACAGCATTTTCTCAGTACGCACCTTCTTCCCTCCCCTATGTACGTCGTGCATTACTGGTTTGCCCCATGCATATAAGCATGTACATATAGTGGTTGATATGACATAAGTGCATTTCACTTAGATCACGAGCTTGATCACCAAGCCTCGAGAAACCATCAATCCTTGTACGACGTATACCTCTTCTCGCTCCGGGCCCATCGAATGTGGGGGTTTCTATACTGAAACTATACCTGGCATCTGGTTCTTACTTCAGGA	H9	Wicklow	296484	183074
14B03290	ATAGCCCCACCATCAGCACCCAAAGCTGATATTCTAACTAAACTATTCCCTGCTTCTCTCACCTAATCATTTTTCAATTCATACATTTAACAATACCTACAGCATTTTCTCAGTACGCACCTTCTTCCCTCCCCTATGTACGTCGTGCATTACTGGTTTGCCCCATGCATATAAGCATGTACATATAGTGGTTGATATGACATAAGTGCATTTCACTTAGATCACGAGCTTGATCACCAAGCCTCGAGAAACCATCAATCCTTGTACGACGTATACCTCTTCTCGCTCCGGGCCCATCGAATGTGGGGGTTTCTATACTGAAACTATACCTGGCATCTGGTTCTTACTTCAGGAA	H9	Cork	183295	90562.5
14B03291	TCTCTCACCTAATCATTTTTCAATTCATACATTTAACAATACCTACAGCATTTTCTCAGTACGCACCTTCTTCCCTCCCCTATGTACGTCGTGCATTACTGGTTTGCCCCATGCATATAAGCATGTACATATAGTGGTTGATATGACATAAGTGCATTTCACTTAGATCACGAGCTTGATCACCAAGCCTCGAGAAACCATCAATCCTTGTACGACGTATACCTCTTCTCGCTCCGGGCCCATCGAATGTGGGGGTTTCTATACTGAAACTATACCTGGCATCTGGTTCTTACTTCAGG	H9	Carlow	0	0
14B03292	ATAGCCCCACCATCAGCACCCAAAGCTGATATTCTAACTAAACTATTCCCTGCTTCTCTCACCTAATCATTTTTCAATTCATACATTTAACAATACCTACAGCATTTTCTCAGTACGCACCTTCTTCCCTCCCCTATGTACGTCGTGCATTACTGGTTTGCCCCATGCATATAAGCATGTACATATAGTGGTTGATATGACATAAGTGCATTTCACTTAGATCACGAGCTTGATCACCAAGCCTCGAGAAACCATCAATCCTTGTACGACGTATACCTCTTCTCGCTCCGGGCCCATCGAATGTGGGGGTTTCTATACTGAAACTATACCTGGCATCTGGTTCTTACTTCAGG	H9	Wexford	277506	105866
14B03294	ATAGCCCCACCATCAGCACCCAAAGCTGATATTCTAACTAAACTATTCCCTGCTTCTCTCACCTAATCATTTTTCAATTCATACATTTAACAATACCTACAGCATTTTCTCAGTACGCACCTTCTTCCCTCCCCTATGTACGTCGTGCATTACTGGTTTGCCCCATGCATATAAGCATGTACATATAGTGGTTGATATGACATAAGTGCATTTCACTTAGATCACGAGCTTGATCACCAAGCCTCGAGAAACCATCAATCCTTGTACGACGTATACCTCTTCTCGCTCCGGGCCCATCGAATGTGGGGGTTTCTATACTGAAACTATACCTGGCATCTGGTTCTTACTTCAGGA	H9	Wexford	293271	134338
14B03295	CTTCTCTCACCTAATCATTTTTCAATTCATACATTTAACAATACCTACAGCATTTTCTCAGTACGCACCTTCTTCCCTCCCCTATGTACGTCGTGCATTACTGGTTTGCCCCATGCATATAAGCATGTACATATAGTGGTTGATATGACATAAGTGCATTTCACTTAGATCACGAGCTTGATCACCAAGCCTCGAGAAACCATCAATCCTTGTACGACGTATACCTCTTCTCGCTCCGGGCCCATCGAATGTGGGGGTTTCTATACTGAAACTATACCTGGCATCTGGTTCTTACTTCAGGAAAAAAATGGAGAAA	H9	Carlow	287959	179454
14B03302	ATAGCCCCACCATCAGCACCCAAAGCTGATATTCTAACTAAACTATTCCCTGCTTCTCTCACCTAATCATTTTTCAATTCATACATTTAACAATACCTACAGCATTTTCTCAGTACGCACTTTCTTCCCTCCCCTATGTACGTCGTGCATTACTGGTTTGCCCCATGCATATAAGCATGTACATATAGTGGTTGATATGACATAAGTGCATTTCACTTAGATCACGAGCTTGATCACCAAGCCTCGAGAAACCATCAATCCTTGTACGACGTATACCTCTTCTCGCTCCGGGCCCATCAAATGTGGGGGTTTCTATACTGAAACTATACCTGGCATCTGGTTCTTACTTCAGGA	H4	Kilkenny	260695	157725
14B03304	CTACAGCATTTTCTCAGTACGCACTTTCTTCCCTCCCCTATGTACGTCGTGCATTACTGGTTTGCCCCATGCATATAAGCATGTACATATAGTGGTTGATATGACATAAGTGCATTTCACTTAGATCACGAGCTTGATCACCAAGCCTCGAGAAACCATCAATCCTTGTACGACGTATACCTCTTCTCGCTCCGGGCCCATCAAATGTGGGGGTTTCTATACTGAAACTATACCTGGCATCTGGTTCTTACTTCAGGA	H4	Waterford	217636	99872.4
14B03373	GCCCCACCATCAGCACCCAAAGCTGATATTCTAACTAAACTATTCCCTGCTTCTCTCACCTAATCATTTTTCAATTCATACATTTAACAATACCTACAGCATTTTCTCAGTACGCACCTTCTTCCCTCCCCTATGTACGTCGTGCATTACTGGTTTGCCCCATGCATATAAGCATGTACATATAGTGGTTGATATGACATAAGTGCATTTCACTTAGATCACGAGCTTGATCACCAAGCCTCGAGAAACCATCAATCCTTGTACGACGTATACCTCTTCTCGCTCCGGGCCCATCGAATGTGGGGGTTTCTATACTGAAACTATACCTGGCATCTGGTTCTTACTTCAGGAAAAA	H9	Waterford	221018	96133.2
14B03377	CTTCTCTCACCTAATCATTTTTCAATTCATACATTTAACAATACCTACAGCATTTTCTCAGTACGCACCTTCTTCCCTCCCCTATGTACATCGTGCATTACTGGTTTGCCCCATGCATATAAGCATGTACATATAGTGGTTGATATGACATAAGTGCATTTCACTTAGATCACGAGCTTGATCACCAAGCCTCGAGAAACCATCAATCCTTGTACGACGTATACCTCTTCTCGCTCCGGGCCCATCGAATGTGGGGGTTTCTATACTGAAACTATACCTGGCATCTGGTTCTTACTTCAGG	H15	Cork	126364	114725
14B03378	ACCTACAGCATTTTCTCAGTACGCACCTTCTTCCCTCCCCTATGTACGTCGTGCATTACTGGTTTGCCCCATGCATATAAGCATGTACATATAGTGGTTGATATGACATAAGTGCATTTCACTTAGATCACGAGCTTGATCACCAAGCCTCGAGAAACCATCAATCCTTGTACGACGTATACCTCTTCTCGCTCCGGGCCCATCGAATGTGGGGGTTTCTATACTGAAACTATACCTGGCATCTGGTTCTTACTTCAGGA	H9	Monaghan	288818	312191
14B03380	CTTCTCTCACCTAATCATTTTTCAATTCATACATTTAACAATACCTACAGCATTTTCTCAGTACGCACCTTCTTCCCTCCCCTATGTACGTCGTGCATTACTGGTTTGCCCCATGCATATAAGCATGTACATATAGTGGTTGATATGACATAAGTGCATTTCACTTAGATCACGAGCTTGATCACCAAGCCTCGAGAAACCATCAATCCTTGTACGACGTATACCTCTTCTCGCTCCGGGCCCATCGAATGTGGGGGTTTCTATACTGAAACTATACCTGGCATCTGGTTCTTACTTCAGG	H9	Waterford	129673	183844
14B03382	ATAGCCCCACCATCAGCACCCAAAGCTGATATTCTAACTAAACTATTCCCTGCTTCTCTCACCTAATCATTTTTCAATTCATACATTTAACAATACCTACAGCATTTTCTCAGTACGCACCTTCTTCCCTCCCCTATGTACGTCGTGCATTACTGGTTTGCCCCATGCATATAAGCATGTACATATAGTGGTTGATATGACATAAGTGCATTTCACTTAGATCACGAGCTTGATCACCAAGCCTCGAGAAACCATCAATCCTTGTACGACGTATACCTCTTCTCGCTCCGGGCCCATCGAATGTGGGGGTTTCTATACTGAAACTATACCTGGCATCTGGTTCTTACTTCAGGAAAAAATGG	H9	Cork	76579	34582.3
14B03387	ATAGCCCCACCATCAGCACCCAAAGCTGATATTCTAACTAAACTATTCCCTGCTTCTCTCACCTAATCATTTTTCAATTCATACATTTAACAATACCTACAGCATTTTCTCAGTACGCACCTTCTTCCCTCCCCTATGTACGTCGTGCATTACTGGTTTGCCCCATGCATATAAGCATGTACATATAGTGGTTGATATGACATAAGTGCATTTCACTTAGATCACGAGCTTGATCACCAAGCCTCGAGAAACCATCAATCCTTGTACGACGTATACCTCTTCTCGCTCCGGGCCCATCGAATGTGGGGGTTTCTATACTGAAACTATACCTGGCATCTGGTTCTTACTTCAGGAAAAAA	H9	Cork	142348	121343
14B03389	ATAGCCCCACCATCAGCACCCAAAGCTGATATTCTAACTAAACTATTCCCTGCTTCTCTCACCTAATCATTTTTCAATTCATACATTTAACAATACCTACAGCATTTTCTCAGTACGCACCTTCTTCCCTCCCCTATGTACGTCGTGCATTACTGGTTTGCCCCATGCATATAAGCATGTACATATAGTGGTTGATATGACATAAGTGCATTTCACTTAGATCACGAGCTTGATCACCAAGCCTCGAGAAACCATCAATCCTTGTACGACGTATACCTCTTCTCGCTCCGGGCCCATCGAATGTGGGGGTTTCTATACTGAAACTATACCTGGCATCTGGTTCTTACTTCAGGA	H9	Wicklow	313954	181094
14B03390	ATAGCCCCACCATCAGCACCCAAAGCTGATATTCTAACTAAACTATTCCCTGCTTCTCTCACCTAATCATTTTTCAATTCATACATTTAACAATACCTACAGCATTTTCTCAGTACGCACCTTCTTCCCTCCCCTATGTACGTCGTGCATTACTGGTTTGCCCCATGCATATAAGCATGTACATATAGTGGTTGATATGACATAAGTGCATTTCACTTAGATCACGAGCTTGATCACCAAGCCTCGAGAAACCATCAATCCTTGTACGACGTATACCTCTTCTCGCTCCGGGCCCATCGAATGTGGGGGTTTCTATACTGAAACTATACCTGGCATCTGGTTCTTACTTCAGGA	H9	Cork	143688	96453.3
14B03391	ATAGCCCCACCATCAGCACCCAAAGGCTGATATTCTAACTAAACTATTCCCTGCTTCTCTCACCTAATCATTTTTCAATTCATACATTTAACAATACCTACAGCATTTTCTCAGTACGCACCTTCTTCCCTCCCCTATGTACGTCGTGCATTACTGGTTTGCCCCATGCATATAAGCATGTACATATAGTGGTTGATATGACATAAGTGCATTTCACTTAGATCACGAGCTTGATCACCAAGCCTCGAGAAACCATCAATCCTTGTACGACGTATACCTCTTCTCGCTCCGGGCCCATCGAATGTGGGGGTTTCTATACTGAAACTATACCTGGCATCTGGTTCTTACTTCAGGA	H9	Limerick	184474	116148
14B03392	CCCCACCATCAGCAGCCCAAAGCTGATATTCTAACTAAACTATTCCCTGCTTCTCTCACCTAATCATTTTTCAATTCATACATTTAACAATACCTACAGCATTTTCTCAGTACGCACTTTCTTCCCTCCCCTATGTACATCGTGCATTACTGGTTTGCCCCATGCATATAAGCATGTACATATGGTGGTTGATATGACATAAGTGCATTTCACTTAGATCACGAGCTTGATCACCAAGCCTCGAGAAACCATCAATCCTTGTACGACGTATACCTCTTCTCGCTCCGGGCCCATCAAATGTGGGGGTTTCTATACTGAAACTATACCTGGCATCTGGTTCTTACTTCAGGA	H2	Longford	227605	267731
14B03394	ATAGCCCCACCATCAGCACCCAAAGCTGATATTCTAACTAAACTATTCCCTGCTTCTCTCACCTAATCATTTTTCAATTCATACATTTAACAATACCTACAGCATTTTCTCAGTACGCACTTTCTTCCCTCCCCTATGTACATCGTGCATTACTGGTTTGCCCCATGCATATAAGCATGTACATATGGTGGTTGATATGACATAAGTGCATTTCACTTAGATCACGAGCTTGATCACCAAGCCTCGAGAAACCATCAATCCTTGTACGACGTATACCTCTTCTCGCTCCGGGCCCATCAAATGTGGGGGTTTCTATACTGAAACTATACCTGGCATCTGGTTCTTACTTCAGGA	H2	Westmeath	231807	239324
14B03400	GCCCCACCATCAGCACCCAAAGCTGATATTCTAACTAAACTATTCCCTGCTTCTCTCACCTAATCATTTTTCAATTCATACATTTAACAATACCTACAGCATTTTCTCAGTACGCACCTTCTTCCCTCCCCTATGTACGTCGTGCATTACTGGTTTGCCCCATGCATATAAGCATGTACATATAGTGGTTGATATGACATAAGTGCATTTCACTTAGATCACGAGCTTGATCACCAAGCCTCGAGAAACCATCAATCCTTGTACGACGTATACCTCTTCTCGCTCCGGGCCCATCGAATGTGGGGGTTTCTATACTGAAACTATACCTGGCATCTGGTTCTTACTTCAGGA	H9	Longford	233464	286950
14B03402	GCCCCACCATCAGCACCCAAAGCTGATATTCTAACTAAACTATTCCCTGCTTCTCTCACCTAATCATTTTTCAATTCATACATTTAACAATACCTACAGCATTTTCTCAGTACGCACTTTCTTCCCTCCCCTATGTACATCGTGCATTACTGGTTTGCCCCATGCATATAAGCATGTACATATGGTGGTTGATATGACATAAGTGCATTTCACTTAGATCACGAGCTTGATCACCAAGCCTCGAGAAACCATCAATCCTTGTACGACGTATACCTCTTCTCGCTCCGGGCCCATCAAATGTGGGGGTTTCTATACTGAAACTATACCTGGCATCTGGTTCTTACTTCAGGA	H2	Wicklow	296975	186409
14B03403	ATAGCCCCACCATCAGGCACCCAAAGGCTGATATTCTAACTAAACTATTCCCTGCTTCTCTCACCTAATCATTTTTCAATTCATACATTTAACAATACCTACAGCATTTTCTCAGTACGCACCTTCTTCCCTCCCCTATGTACGTCGTGCATTACTGGTTTGCCCCATGCATATAAGCATGTACATATAGTGGTTGATATGACATAAGTGCATTTCACTTAGATCACGAGCTTGATCACCAAGCCTCGAGAAACCATCAATCCTTGTACGACGTATACCTCTTCTCGCTCCGGGCCCATCGAATGTGGGGGTTTCTATACTGAAACTATACCTGGCATCTGGTTCTTACTTCAGGAAAAAATG	H9	Monaghan	283702	325441
14B03406	CTCACCTAATCATTTTTCAATTCATACATTTAACAATACCTACAGCATTTTCTCAGTACGCACCTTCTTCCCTCCCCTATGTACGTCGTGCATTACTGGTTTGCCCCATGCATATAAGCATGTACATATAGTGGTTGATATGACATAAGTGCATTTCACTTAGATCACGAGCTTGATCACCAAGCCTCGAGAAACCATCAATCCTTGTACGACGTATACCTCTTCTCGCTCCGGGCCCATCGAATGTGGGGGTTTCTATACTGAAACTATACCTGGCATCTGGTTCTTACTTCAGGA	H9	Cork	144774	96763.2
14B03408	CTTCTCTCACCTAATCATTTTTCAATTCATACATTTAACAATACCTACAGCATTTTCTCAGTACGCACCTTCTTCCCTCCCCTATGTACGTCGTGCATTACTGGTTTGCCCCATGCATATAAGCATGTACATATAGTGGTTGATATGACATAAGTGCATTTCACTTAGATCACGAGCTTGATCACCAAGCCTCGAGAAACCATCAATCCTTGTACGACGTATACCTCTTCTCGCTCCGGGCCCATCGAATGTGGGGGTTTCTATACTGAAACTATACCTGGCATCTGGTTCTTACTTCAGGA	H9	Monaghan	226558	298516
14B03412	AATAGCCCCACCATCAGCACCCAAAGCTGATATTCTAACTAAACTATTCCCTGCTTCTCTCACCTAATCATTTTTCAATTCATACATTTAACAATACCTACAGCATTTTCTCAGTACGCACTTTCTTCCCTCCCCTATGTACATCGTGCATTACTGGTTTGCCCCATGCATATAAGCATGTACATATGGTGGTTGATATGACATAAGTGCATTTCACTTAGATCACGAGCTTGATCACCAAGCCTCGAGAAACCATCAATCCTTGTACGACGTATACCTCTTCTCGCTCCGGGCCCATCAAATGTGGGGGTTTCTATACTGAAACTATACCTGGCATCTGGTTCTTACTTCAGG	H2	Meath	287099	292090
14B03413	ATAGCCCCACCATCAGCACCCAAAGGCTGATATTCTAACTAAACTATTCCCTGCTTCTCTCACCTAATCATTTTTCAATTCATACATTTAACAATACCTACAGCATTTTCTCAGTACGCACCTTCTTCCCTCCCCTATGTACGTCGTGCATTACTGGTTTGCCCCATGCATATAAGCATGTACATATAGTGGTTGATATGACATAAGTGCATTTCACTTAGATCACGAGCTTGATCACCAAGCCTCGAGAAACCATCAATCCTTGTACGACGTATACCTCTTCTCGCTCCGGGCCCATCGAATGTGGGGGTTTCTATACTGAAACTATACCTGGCATCTGGTTCTTACTTCAGGA	H9	Tipperary	177945	167270
14B03414	ATAGCCCCACCATCAGCACCCAAAGCTGATATTCTAACTAAACTATTCCCTGCTTCTCTCACCTAATCATTTTTCAATTCATACATTTAACAATACCTACAGCATTTTCTCAGTACGCACCTTCTTCCCTCCCCTATGTACGTCGTGCATTACTGGTTTGCCCCATGCATATAAGCATGTACATATAGTGGTTGATATGACATAAGTGCATTTCACTTAGATCACGAGCTTGATCACCAAGCCTCGAGAAACCATCAATCCTTGTACGACGTATACCTCTTCTCGCTCCGGGCCCATCGAATGTGGGGGTTTCTATACTGAAACTATACCTGGCATCTGGTTCTTACTTCAGGA	H9	Kerry	113434	88519.6
14B03415	ATAGCCCCACCATCAGCACCCAAAGCTGATATTCTAACTAAACTATTCCCTGCTTCTCTCACCTAATCATTTTTCAATTCATACATTTAACAATACCTACAGCATTTTCTCAGTACGCACCTTCTTCCCTCCCCTATGTACGTCGTGCATTACTGGTTTGCCCCATGCATATAAGCATGTACATATAGTGGTTGATATGACATAAGTGCATTTCACTTAGATCACGAGCTTGATCACCAAGCCTCGAGAAACCATCAATCCTTGTACGACGTATACCTCTTCTCGCTCCGGGCCCATCGAATGTGGGGGTTTCTATACTGAAACTATACCTGGCATCTGGTTCTTACTTCAGGA	H9	Limerick	128970	123111
14B03417	ATAGCCCCACCATCAGCACCCAAAGCTGATATTCTAACTAAACTATTCCCTGCTTCTCTCACCTAATCATTTTTCAATTCATACATTTAACAATACCTACAGCATTTTCTCAGTACGCACCTTCTTCCCTCCCCTATGTACATCGTGCATTACTGGTTTGCCCCATGCATATAAGCATGTACATATAGTGGTTGATATGACATAAGTGCATTTCACTTAGATCACGAGCTTGATCACCAAGCCTCGAGAAACCATCAATCCTTGTACGACGTATACCTCTTCTCGCTCCGGGCCCATCGAATGTGGGGGTTTCTATACTGAAACTATACCTGGCATCTGGTTCTTACTTCAGG	H15	Kerry	83563.7	91287
14B03418	ATAGCCCCACCATCAGCACCCAAAGCTGATATTCTAACTAAACTATTCCCTTGCTTCTCTCACCTAATCATTTTTCAATTCATACATTTAACAATACCTACAGCATTTTCTCAGTACGCACCTTCTTCCCTCCCCTATGTACGTCGTGCATTACTGGTTTGCCCCATGCATATAAGCATGTACATATAGTGGTTGATATGACATAAGTGCATTTCACTTAGATCACGAGCTTGATCACCAAGCCTCGAGAAACCATCAATCCTTGTACGACGTATACCTCTTCTCGCTCCGGGCCCATCGAATGTGGGGGTTTCTATACTGAAACTATACCTGGCATCTGGTTCTTACTTCAGGA	H9	Limerick	155939	126503
14B03419	AGCTGATATTCTAACTAAACTATTCCCTGCTTCTCTCACCTAATCATTTTTCAATTCATACATTTAACAATACCTACAGCATTTTCTCAGTACGCACCTTCTTCCCTCCCCTATGTACGTCGTGCATTACTGGTTTGCCCCATGCATATAAGCATGTACATATAGTGGTTGATATGACATAAGTGCATTTCACTTAGATCACGAGCTTGATCACCAAGCCTCGAGAAACCATCAATCCTTGTACGACGTATACCTCTTCTCGCTCCGGGCCCATCGAATGTGGGGGTTTCTATACTGAAACTATACCTGGCATCTGGTTCTTACTTCAGG	H9	Clare	180129	154644
14B03420	TAGCCCCACCATCAGCACCCAAAGCTGATATTCTAACTAAACTATTCCCTGCTTCTCTCACCTAATCATTTTTCAATTCATACATTTAACAATACCTACAGCATTTTCTCAGTACGCACTTTCTTCCCTCCCCTATGTACATCGTGCATTACTGGTTTGCCCCATGCATATAAGCATGTACATATGGTGGTTGATATGACATAAGTGCATTTCACTTAGATCACGAGCTTGATCACCAAGCCTCGAGAAACCATCAATCCTTGTACGACGTATACCTCTTCTCGCTCCGGGCCCATCAAATGTGGGGGTTTCTATACTGAAACTATACCTGGCATCTGGTTCTTACTTCAGGAAAAAAATGGAGAAAGA	H2	Limerick	112695	128628
14B03421	ATAGCCCCACCATCAGCACCCAAAGCTGATATTCTAACTAAACTATTCCCTGCTTCTCTCACCTAATCATTTTTCAATTCATACATTTAACAATACCTACAGCATTTTCTCAGTACGCACTTTCTTCCCTCCCCTATGTACATCGTGCATTACTGGTTTGCCCCATGCATATAAGCATGTACATATGGTGGTTGATATGACATAAGTGCATTTCACTTAGATCACGAGCTTGATCACCAAGCCTCGAGAAACCATCAATCCTTGTACGACGTATACCTCTTCTCGCTCCGGGCCCATCAAATGTGGGGGTTTCTATACTGAAACTATACCTGGCATCTGGTTCTTACTTCAGGA	H2	Laois	231324	189946
14B03422	ATAGCCCCACCATCAGCACCCAAAGCTGATATTCTAACTAAACTATTCCCTGCTTCTCTCACCTAATCATTTTTCAATTCATACATTTAACAATACCTACAGCATTTTCTCAGTACGCACTTTCTTCCCTCCCCTATGTACATCGTGCATTACTGGTTTGCCCCATGCATATAAGCATGTACATATGGTGGTTGATATGACATAAGTGCATTTCACTTAGATCACGAGCTTGATCACCAAGCCTCGAGAAACCATCAATCCTTGTACGACGTATACCTCTTCTCGCTCCGGGCCCATCAAATGTGGGGGTTTCTATACTGAAACTATACCTGGCATCTGGTTCTTACTTCAGGA	H2	Tipperary	186738	172546
14B03424	ATAGCCCCACCATCAGCACCCAAAGCTGATATTCTAACTAAACTATTCCCTGCTTCTCTCACCTAATCATTTTTCAATTCATACATTTAACAATACCTACAGCATTTTCTCAGTACGCACCTTCTTCCCTCCCCTATGTACGTCGTGCATTACTGGTTTGCCCCATGCATATAAGCATGTACATATAGTGGTTGATATGACATAAGTGCATTTCACTTAGATCACGAGCTTGATCACCAAGCCTCGAGAAACCATCAATCCTTGTACGACGTATACCTCTTCTCGCTCCGGGCCCATCGAATGTGGGGGTTTCTATACTGAAACTATACCTGGCATCTGGTTCTTACTTCAGGA	H9	Kerry	164972	332585
14B03429	TTCTCTCACCTAATCATTTTTCAATTCATACATTTAACAATACCTACAGCATTTTCTCAGTACGCACCTTCTTCCCTCCCCTATGTACGTCGTGCATTACTGGTTTGCCCCATGCATATAAGCATGTACATATAGTGGTTGATATGACATAAGTGCATTTCACTTAGATCACGAGCTTGATCACCAAGCCTCGAGAAACCATCAATCCTTGTACGACGTATACCTCTTCTCGCTCCGGGCCCATCGAATGTGGGGGTTTCTATACTGAAACTATACCTGGCATCTGGTTCTTACTTCAGG	H9	Kerry	93119.7	126614
14B03430	ATAGCCCCACCATCAGCACCCAAAGCTGATATTCTAACTAAACTATTCCCTGCTTCTCTCACCTAATCATTTTTCAATTCATACATTTAACAATACCTACAGCATTTTCTCAGTACGCACCTTCTTCCCTCCCCTATGTACATCGTGCATTACTGGTTTGCCCCATGCATATAAGCATGTACATATAGTGGTTGATATGACATAAGTGCATTTCACTTAGATCACGAGCTTGATCACCAAGCCTCGAGAAACCATCAATCCTTGTACGACGTATACCTCTTCTCGCTCCGGGCCCATCGAATGTGGGGGTTTCTATACTGAAACTATACCTGGCATCTGGTTCTTACTTCAGGA	H15	Kerry	93076.9	128785
14B03432	ATAGCCCCACCATCAGCACCCAAAGCTGATATTCTAACTAAACTATTCCCTGCTTCTCTCACCTAATCATTTTTCAATTCATACATTTAACAATACCTACAGCATTTTCTCAGTACGCACCTTCTTCCCTCCCCTATGTACGTCGTGCATTACTGGTTTGCCCCATGCATATAAGCATGTACATATAGTGGTTGATATGACATAAGTGCATTTCACTTAGATCACGAGCTTGATCACCAAGCCTCGAGAAACCATCAATCCTTGTACGACGTATACCTCTTCTCGCTCCGGGCCCATCGAATGTGGGGGTTTCTATACTGAAACTATACCTGGCATCTGGTTCTTACTTCAGGAA	H9	Cavan	227658	299443
14B03434	CCTAATCATTTTTCAATTCATACATTTAACAATACCTACAGCATTTTCTCAGTACGCACCTTCTTCCCTCCCCTATGTACGTCGTGCATTACTGGTTTGCCCCATGCATATAAGCATGTACATATAGTGGTTGATATGACATAAGTGCATTTCACTTAGATCACGAGCTTGATCACCAAGCCTCGAGAAACCATCAATCCTTGTACGACGTATACCTCTTCTCGCTCCGGGCCCATCGAATGTGGGGGTTTCTATACTGAAACTATACCTGGCATCTGGTTCTTACTTCAGGACAAAA	H9	Cork	100170	35992.5
14B03436	CACCTAATCATTTTTCAATTCATACATTTAATAATACCTACAGCATTTTCTCAGTACGCACCTTCTTCCCTCCCCTATGTACGTCGTGCATTACTGGTTTGCCCCATGCATATAAGCATGTACATATAGTGGTTGATATGACATAAGTGCATTTCACTTAGATCACGAGCTTGATCACCAAGCCTCGAGAAACCATCAATCCTTGTACGACGTATACCTCTTCTCGCTCCGGGCCCATCGAATGTGGGGGTTTCTATACTGAAACTATACCTGGCATCTGGTTCTTACTTCAGGA	H15	Wicklow	316595	178448
14B03444	ATAGCCCCACCATCAGGCACCCAAAGCTGATATTCTAACTAAACTATTCCCTGCTTCTCTCACCTAATCATTTTTCAATTCATACATTTAACAATACCTACAGCATTTTCTCAGTACGCACCTTCTTCCCTCCCCTATGTACGTCGTGCATTACTGGTTTGCCCCATGCATATAAGCATGTACATATAGTGGTTGATATGACATAAGTGCATTTCACTTAGATCACGAGCTTGATCACCAAGCCTCGAGAAACCATCAATCCTTGTACGACGTATACCTCTTCTCGCTCCGGGCCCATCGAATGTGGGGGTTTCTATACTGAAACTATACCTGGCATCTGGTTCTTACTTCAGGA	H9	Leitrim	196373	345972
14B03446	ATAGCCCCACCATCAGCACCCAAAGCTGATATTCTAACTAAACTATTCCCTGCTTCTCTCACCTAATCATTTTTCAATTCATACATTTAACAATACCTACAGCATTTTCTCAGTACGCACCTTCTTCCCTCCCCTATGTACGTCGTGCATTACTGGTTTGCCCCATGCATATAAGCATGTACATATAGTGGTTGATATGACATAAGTGCATTTCACTTAGATCACGAGCTTGATCACCAAGCCTCGAGAAACCATCAATCCTTGTACGACGTATACCTCTTCTCGCTCCGGGCCCATCGAATGTGGGGGTTTCTATACTGAAACTATACCTGGCATCTGGTTCTTACTTCAGGA	H9	Wicklow	316940	176163
14B03447	ATAGCCCCACCATCAGCACCCAAAGCTGATATTCTAACTAAACTATTCCCTGCTTCTCTCACCTAATCATTTTTCAATTCATACATTTAACAATACCTACAGCATTTTCTCAGTACGCACTTTCTTCCCTCCCCTATGTACGTCGTGCATTACTGGTTTGCCCCATGCATATAAGCATGTACATATAGTGGTTGATATGACATAAGTGCATTTCACTTAGATCACGAGCTTGATCACCAAGCCTCGAGAAACCATCAATCCTTGTACGACGTATACCTCTTCTCGCTCCGGGCCCATCAAATGTGGGGGTTTCTATACTGAAACTATACCTGGCATCTGGTTCTTACTTCAGG	H4	Kildare	269965	237502
14B03448	TAGCCCCACCATCAGCACCCAAAGCTGATATTCTAACTAAACTATTCCCTGCTTCTCTCACCTAATCATTTTTCAATTCATACATTTAACAATACCTACAGCATTTTCTCAGTACGCACCTTCTTCCCTCCCCTATGTACGTCGTGCATTACTGGTTTGCCCCATGCATATAAGCATGTACATATAGTGGTTGATATGACATAAGTGCATTTCACTTAGATCACGAGCTTGATCACCAAGCCTCGAGAAACCATCAATCCTTGTACGACGTATACCTCTTCTCGCTCCGGGCCCATCGAATGTGGGGGTTTCTATACTGAAACTATACCTGGCATCTGGTTCTTACTTCAGGA	H9	Kildare	270801	240765
14B03467	TAGCCCCACCATCAGCACCCAAAGCTGATATTCTAACTAAACTATTCCCTGCTTCTCTCACCTAATCATTTTTCAATTCATACATTTAACAATACCTACAGCATTTTCTCAGTACGCACCTTCTTCCCTCCCCTATGTACGTCGTGCATTACTGGTTTGCCCCATGCATATAAGCATGTACATATAGTGGTTGATATGACATAAGTGCATTTCACTTAGATCACGAGCTTGATCACCAAGCCTCGAGAAACCATCAATCCTTGTACGACGTATACCTCTTCTCGCTCCGGGCCCATCGAATGTGGGGGTTTCTATACTGAAACTATACCTGGCATCTGGTTCTTACTTCAGGA	H9	Longford	222119	264183
14B03469	ATAGCCCCACCATCAGCACCCAAAGCTGATATTCTAACTAAACTATTCCCTGCTTCTCTCACCTAATCATTTTTCAATTCATACATTTAACAATACCTACAGCATTTTCTCAGTACGCACCTTCTTCCCTCCCCTATGTACGTCGTGCATTACTGGTTTGCCCCATGCATATAAGCATGTACATATAGTGGTTGATATGACATAAGTGCATTTCACTTAGATCACGAGCTTGATCACCAAGCCTCGAGAAACCATCAATCCTTGTACGACGTATACCTCTTCTCGCTCCGGGCCCATCGAATGTGGGGGTTTCTATACTGAAACTATACCTGGCATCTGGTTCTTACTTCAGGA	H9	Clare	135873	190879
14B03471	CTAATCATTTTTCAATTCATACATTTAACAATACCTACAGCATTTTCTCAGTACGCACTTTCTTCCCTCCCCTATGTACGTCGTGCATTACTGGTTTGCCCCATGCATATAAGCATGTACATATAGTGGTTGATATGACATAAGTGCATTTCACTTAGATCACGAGCTTGATCACCAAGCCTCGAGAAACCATCAATCCTTGTACGACGTATACCTCTTCTCGCTCCGGGCCCATCGAATGTGGGGGTTTCTATACTGAAACTATACCTGGCATCTGGTTCTTACTTCAGGA	H4	Laois	301124	178107
14B03482	ATAGCCCCACCATCAGCACCCAAAGCTGATATTCTAACTAAACTATTCCCTGCTTCTCTCACCTAATCATTTTTCAATTCATACATTTAACAATACCTACAGCATTTTCTCAGTACGCACCTTCTTCCCTCCCCTATGTACGTCGTGCATTACTGGTTTGCCCCATGCATATAAGCATGTACATATAGTGGTTGATATGACATAAGTGCATTTCACTTAGATCACGAGCTTGATCACCAAGCCTCGAGAAACCATCAATCCTTGTACGACGTATACCTCTTCTCGCTCCGGGCCCATCGAATGTGGGGGTTTCTATACTGAAACTATACCTGGCATCTGGTTCTTACTTCAGGA	H9	Cork	125376	117071
14B03486	GCCCCACCATCAGCACCCAAAGCTGATATTCTAACTAAACTATTCCCTGCTTCTCTCACCTAATCATTTTTCAATTCATACATTTAACAATACCTACAGCATTTTCTCAGTACGCACTTTCTTCCCTCCCCTATGTACATCGTGCATTACTGGTTTGCCCCATGCATATAAGCATGTACATATGGTGGTTGATATGACATAAGTGCATTTCACTTAGATCACGAGCTTGATCACCAAGCCTCGAGAAACCATCAATCCTTGTACGACGTATACCTCTTCTCGCTCCGGGCCCATCAAATGTGGGGGTTTCTATACTGAAACTATACCTGGCATCTGGTTCTTACTTCAGGA	H2	Wicklow	313954	181094
14B03492	TAGCCCCACCATCAGCACCCAAAGGCTGATATTCTAACTAAACTATTCCCTGCTTCTCTCACCTAATCATTTTTCAATTCATACATTTAACAATACCTACAGCATTTTCTCAGTACGCACCTTCTTCCCTCCCCTATGTACGTCGTGCATTACTGGTTTGCCCCATGCATATAAGCATGTACATATAGTGGTTGATATGACATAAGTGCATTTCACTTAGATCACGAGCTTGATCACCAAGCCTCGAGAAACCATCAATCCTTGTACGACGTATACCTCTTCTCGCTCCGGGCCCATCGAATGTGGGGGTTTCTATACTGAAACTATACCTGGCATCTGGTTCTTACTTCAGGA	H9	Laois	241146	204670
14B03507	CTGCTTCTCTCACCTAATCATTTTTCAATTCATACATTTAACAATACCTACAGCATTTTCTCAGTACGCACCTTCTTCCCTCCCCTATGTACGTCGTGCATTACTGGTTTGCCCCATGCATATAAGCATGTACATATAGTGGTTGATATGACATAAGTGCATTTCACTTAGATCACGAGCTTGATCACCAAGCCTCGAGAAACCATCAATCCTTGTACGACGTATACCTCTTCTCGCTCCGGGCCCATCGAATGTGGGGGTTTCTATACTGAAACTATACCTGGCATCTGGTTCTTACTTCAGGA	H9	Meath	217949	248643
14B03508	CTGATATTCTAACTAAACTATTCCCTGCTTCTCTCACCTAATCATTTTTCAATTCATACATTTAACAATACCTACAGCATTTTCTCAGTACGCACCTTCTTCCCTCCCCTATGTACGTCGTGCATTACTGGTTTGCCCCATGCATATAAGCATGTACATATAGTGGTTGATATGACATAAGTGCATTTCACTTAGATCACGAGCTTGATCACCAAGCCTCGAGAAACCATCAATCCTTGTACGACGTATACCTCTTCTCGCTCCGGGCCCATCGAATGTGGGGGTTTCTATACTGAAACTATACCTGGCATCTGGTTCTTACTTCAGGA	H9	Meath	284883	292262
14B03509	GCCCCACCATCAGCACCCAAAGCTGATATTCTAACTAAACTATTCCCTGCTTCTCTCACCTAATCATTTTTCAATTCATACATTTAACAATACCTACAGCATTTTCTCAGTACGCACCTTCTTCCCTCCCCTATGTACGTCGTGCATTACTGGTTTGCCCCATGCATATAAGCATGTACATATAGTGGTTGATATGACATAAGTGCATTTCACTTAGATCACGAGCTTGATCACCAAGCCTCGAGAAACCATCAATCCTTGTACGACGTATACCTCTTCTCGCTCCGGGCCCATCGAATGTGGGGGTTTCTATACTGAAACTATACCTGGCATCTGGTTCTTACTTCAGGA	H9	Meath	288034	261607
14B03510	ATAGCCCCACCATCAGCACCCAAAGCTGGATATTCTAACTAAACTATTCCCTGCTTCTCTCACCTAATCATTTTTCAATTCATACATTTAACAATACCTACAGCATTTTCTCAGTACGCACCTTCTTCCCTCCCCTATGTACGTCGTGCATTACTGGTTTGCCCCATGCATATAAGCATGTACATATAGTGGTTGATATGACATAAGTGCATTTCACTTAGATCACGAGCTTGATCACCAAGCCTCGAGAAACCATCAATCCTTGTACGACGTATACCTCTTCTCGCTCCGGGCCCATCGAATGTGGGGGTTTCTATACTGAAACTATACCTGGCATCTGGTTCTTACTTCAGGA	H9	Cork	115948	44549.3
14B03512	ATAGCCCCACCATCAGCACCCAAAGGCTGATATTCTAACTAAACTATTCCCTGCTTCTCTCACCTAATCATTTTTCAATTCATACATTTAACAATACCTACAGCATTTTCTCAGTACGCACCTTCTTCCCTCCCCTATGTACGTCGTGCATTACTGGTTTGCCCCATGCATATAAGCATGTACATATAGTGGTTGATATGACATAAGTGCATTTCACTTAGATCACGAGCTTGATCACCAAGCCTCGAGAAACCATCAATCCTTGTACGACGTATACCTCTTCTCGCTCCGGGCCCATCGAATGTGGGGGTTTCTATACTGAAACTATACCTGGCATCTGGTTCTTACTTCAGGA	H9	Carlow	276965	159289
14B03518	ATAGCCCCACCATCAGCACCCAAAGCTGATATTCTAACTAAACTATTCCCTGCTTCTCTCACCTAATCATTTTTCAATTCATACATTTAACAATACCTACAGCATTTTCTCAGTACGCACTTTCTTCCCTCCCCTATGTACATCGTGCATTACTGGTTTGCCCCATGCATATAAGCATGTACATATGGTGGTTGATATGACATAAGTGCATTTCACTTAGATCACGAGCTTGATCACCAAGCCTCGAGAAACCATCAATCCTTGTACGACGTATACCTCTTCTCGCTCCGGGCCCATCAAATGTGGGGGTTTCTATACTGAAACTATACCTGGCATCTGGTTCTTACTTCAGGA	H2	Kildare	275736	232126
14B03519	AATCATTTTTCAATTCATACATTTAACAATACCTACAGCATTTTCTCAGTACGCACTTTCTTCCCTCCCCTATGTACATCGTGCATTACTGGTTTGCCCCATGCATATAAGCATGTACATATGGTGGTTGATATGACATAAGTGCATTTCACTTAGATCACGAGCTTGATCACCAAGCCTCGAGAAACCATCAATCCTTGTACGACGTATACCTCTTCTCGCTCCGGGCCCATCAAATGTGGGGGTTTCTATACTGAAACTATACCTGGCATCTGGTTCTTACTTCAGGA	H2	Kildare	295796	213506
14B03520	ATAGCCCCACCATCAGCACCCAAAGCTGATATTCTAACTAAACTATTCCCTGCTTCTCTCACCTAATCATTTTTCAATTCATACATTTAACAATACCTACAGCATTTTCTCAGTACGCACTTTCTTCCCTCCCCTATGTACATCGTGCATTACTGGTTTGCCCCATGCATATAAGCATGTACATATGGTGGTTGATATGACATAAGTGCATTTCACTTAGATCACGAGCTTGATCACCAAGCCTCGAGAAACCATCAATCCTTGTACGACGTATACCTCTTCTCGCTCCGGGCCCATCAAATGTGGGGGTTTCTATACTGAAACTATACCTGGCATCTGGTTCTTACTTCAGG	H2	Wicklow	317876	178799
14B03521	TTCTCTCACCTAATCATTTTTCAATTCATACATTTAACAATACCTACAGCATTTTCTCAGTACGCACCTTCTTCCCTCCCCTATGTACGTCGTGCATTACTGGTTTGCCCCATGCATATAAGCATGTACATATAGTGGTTGATATGACATAAGTGCATTTCACTTAGATCACGAGCTTGATCACCAAGCCTCGAGAAACCATCAATCCTTGTACGACGTATACCTCTTCTCGCTCCGGGCCCATCGAATGTGGGGGTTTCTATACTGAAACTATACCTGGCATCTGGTTCTTACTTCAGGA	H9	Wicklow	316721	178413
14B03523	GCTTCTCTCACCTAATCATTTTTCAATTCATACATTTAACAATACCTACAGCATTTTCTCAGTACGCACCTTCTTCCCTCCCCTATGTACGTCGTGCATTACTGGTTTGCCCCATGCATATAAGCATGTACATATAGTGGTTGATATGACATAAGTGCATTTCACTTAGATCACGAGCTTGATCACCAAGCCTCGAGAAACCATCAATCCTTGTACGACGTATACCTCTTCTCGCTCCGGGCCCATCGAATGTGGGGGTTTCTATACTGAAACTATACCTGGCATCTGGTTCTTACTTCAGGA	H9	Wicklow	316061	178748
14B03524	ATAGCCCCACCATCAGCACCCAAAGCTGATATTCTAACTAAACTATTCCCTGCTTCTCTCACCTAATCATTTTTCAATTCATACATTTAACAATACCTACAGCATTTTCTCAGTACGCACCTTCTTCCCTCCCCTATGTACGTCGTGCATTACTGGTTTGCCCCATGCATATAAGCATGTACATATAGTGGTTGATATGACATAAGTGCATTTCACTTAGATCACGAGCTTGATCACCAAGCCTCGAGAAACCATCAATCCTTGTACGACGTATACCTCTTCTCGCTCCGGGCCCATCGAATGTGGGGGTTTCTATACTGAAACTATACCTGGCATCTGGTTCTTACTTCAGGA	H9	Meath	281474	285114
14B03526	AGCCCCACCATCAGCACCCAAAGCTGATATTCTAACTAAACTATTCCCTGCTTCTCTCACCTAATCATTTTTCAATTCATACATTTAACAATACCTACAGCATTTTCTCAGTACGCACTTTCTTCCCTCCCCTATGTACATCGTGCATTACTGGTTTGCCCCATGCATATAAGCATGTACATATGGTGGTTGATATGACATAAGTGCATTTCACTTAGATCACGAGCTTGATCACCAAGCCTCGAGAAACCATCAATCCTTGTACGACGTATACCTCTTCTCGCTCCGGGCCCATCAAATGTGGGGGTTTCTATACTGAAACTATACCTGGCATCTGGTTCTTACTTCAGGA	H2	Monaghan	261208	341065
14B03527	ATAGCCCCACCATCAGCACCCAAAGCTGATATTCTAACTAAACTATTCCCTGCTTCTCTCACCTAATCATTTTTCAATTCATACATTTAACAATACCTACAGCATTTTCTCAGTACGCACTTTCTTCCCTCCCCTATGTACATCGTGCATTACTGGTTTGCCCCATGCATATAAGCATGTACATATGGTGGTTGATATGACATAAGTGCATTTCACTTAGATCACGAGCTTGATCACCAAGCCTCGAGAAACCATCAATCCTTGTACGACGTATACCTCTTCTCGCTCCGGGCCCATCAAATGTGGGGGTTTCTATACTGAAACTATACCTGGCATCTGGTTCTTACTTCAGGA	H2	Monaghan	261208	341065
14B03529	TCTCTCACCTAATCATTTTTCAATTCATACATTTAACAATACCTACAGCATTTTCTCAGTACGCACCTTCTTCCCTCCCCTATGTACGTCGTGCATTACTGGTTTGCCCCATGCATATAAGCATGTACATATAGTGGTTGATATGACATAAGTGCATTTCACTTAGATCACGAGCTTGATCACCAAGCCTCGAGAAACCATCAATCCTTGTACGACGTATACCTCTTCTCGCTCCGGGCCCATCGAATGTGGGGGTTTCTATACTGAAACTATACCTGGCATCTGGTTCTTACTTCAGG	H9	Wicklow	316061	178748
14B03530	TCACCTAATCATTTTTCAATTCATACATTTAACAATACCTACAGCATTTTCTCAGTACGCACTTTCTTCCCTCCCCTATGTACATCGTGCATTACTGGTTTGCCCCATGCATATAAGCATGTACATATGGTGGTTGATATGACATAAGTGCATTTCACTTAGATCACGAGCTTGATCACCAAGCCTCGAGAAACCATCAATCCTTGTACGACGTATACCTCTTCTCGCTCCGGGCCCATCAAAATGTGGGGGTTTCTATACTGAAACTATACCTGGCATCTGGTTCTTACTTCAGGA	H2	Wicklow	319751	188111
14B03532	ATAGCCCCACCATCAGCACCCAAAGCTGATATTCTAACTAAACTATTCCCTGCTTCTCTCACCTAATCATTTTTCAATTCATACATTTAACAATACCTACAGCATTTTCTCAGTACGCACCTTCTTCCCTCCCCTATGTACATCGTGCATTACTGGTTTGCCCCATGCATATAAGCATGTACATATAGTGGTTGATATGACATAAGTGCATTTCACTTAGATCACGAGCTTGATCACCAAGCCTCGAGAAACCATCAATCCTTGTACGACGTATACCTCTTCTCGCTCCGGGCCCATCGAATGTGGGGGTTTCTATACTGAAACTATACCTGGCATCTGGTTCTTACTTCAGGA	H15	Wicklow	316940	176163
14B03560	ATAGCCCCACCATCAGCACCCAAAGCTGATATTCTAACTAAACTATTCCCTGCTTCTCTCACCTAATCATTTTTCAATTCATACATTTAACAATACCTACAGCATTTTCTCAGTACGCACCTTCTTCCCTCCCCTATGTACGTCGTGCATTACTGGTTTGCCCCATGCATATAAGCATGTACATATAGTGGTTGATATGACATAAGTGCATTTCACTTAGATCACGAGCTTGATCACCAAGCCTCGAGAAACCATCAATCCTTGTACGACGTATACCTCTTCTCGCTCCGGGCCCATCGAATGTGGGGGTTTCTATACTGAAACTATACCTGGCATCTGGTTCTTACTTCAGGA	H9	Galway	171894	212167
14B03641	ATAGCCCCACCATCAGCACCCAAAGCTGATATTCTAACTAAACTATTCCCTGCTTCTCTCACCTAATCATTTTTCAATTCATACATTTAACAATACCTACAGCATTTTCTCAGTACGCACCTTCTTCCCTCCCCTATGTACGTCGTGCATTACTGGTTTGCCCCATGCATATAAGCATGTACATATAGTGGTTGATATGACATAAGTGCATTTCACTTAGATCACGAGCTTGATCACCAAGCCTCGAGAAACCATCAATCCTTGTACGACGTATACCTCTTCTCGCTCCGGGCCCATCGAATGTGGGGGTTTCTATACTGAAACTATACCTGGCATCTGGTTCTTACTTCAGGA	H9	Meath	285427	291039
14B03643	ATAGCCCCACCATCAAGCACCCAAAGCTGATATTCTAACTAAACTATTCCCTGCTTCTCTCACCTAATCATTTTTCAATTCATACATTTAACAATACCTACAGCATTTTCTCAGTACGCACTTTCTTCCCTCCCCTATGTACATCGTGCATTACTGGTTTGCCCCATGCATATAAGCATGTACATATGGTGGTTGATATGACATAAGTGCATTTCACTTAGATCACGAGCTTGATCACCAAGCCTCGAGAAACCATCAATCCTTGTACGACGTATACCTCTTCTCGCTCCGGGCCCATCAAATGTGGGGGTTTCTATACTGAAACTATACCTGGCATCTGGTTCTTACTTCAGGA	H2	Meath	293822	280061
14B03659	ATAGCCCCACCATCAGCACCCAAAGCTGATATTCTAACTAAACTATTCCCTGCTTCTCTCACCTAATCATTTTTCAATTCATACATTTAACAATACCTACAGCATTTTCTCAGTACGCACCTTCTTCCCTCCCCTATGTACGTCGTGCATTACTGGTTTGCCCCATGCATATAAGCATGTACATATAGTGGTTGATATGACATAAGTGCATTTCACTTAGATCACGAGCTTGATCACCAAGCCTCGAGAAACCATCAATCCTTGTACGACGTATACCTCTTCTCGCTCCGGGCCCATCGAATGTGGGGGTTTCTATACTGAAACTATACCTGGCATCTGGTTCTTACTTCAGGA	H9	Galway	176242	205042
14B03661	AATCATTTTTCAATTCATACATTTAACAATACCTACAGCATTTTCTCAGTACGCACCTTCTTCCCTCCCCTATGTACGTCGTGCATTACTGGTTTGCCCCATGCATATAAGCATGTACATATAGTGGTTGATATGACATAAGTGCATTTCACTTAGATCACGAGCTTGATCACCAAGCCTCGAGAAACCATCAATCCTTGTACGACGTATACCTCTTCTCGCTCCGGGCCCATCGAATGTGGGGGTTTCTATACTGAAACTATACCTGGCATCTGGTTCTTACTTCAGGA	H9	Galway	160102	259861
14B03662	ATAGCCCCACCATCAGCACCCAAAGCTGATATTCTAACTAAACTATTCCCTGCTTCTCTCACCTAATCATTTTTCAATTCATACATTTAACAATACCTACAGCATTTTCTCAGTACGCACCTTCTTCCCTCCCCTATGTACGTCGTGCATTACTGGTTTGCCCCATGCATATAAGCATGTACATATAGTGGTTGATATGACATAAGTGCATTTCACTTAGATCACGAGCTTGATCACCAAGCCTCGAGAAACCATCAATCCTTGTACGACGTATACCTCTTCTCGCTCCGGGCCCATCGAATGTGGGGGTTTCTATACTGAAACTATACCTGGCATCTGGTTCTTACTTCAGGA	H9	Galway	178985	204636
14B03663	ATTCTAACTAAACTATTCCCTGCTTCTCTCACCTAATCATTTTTCAATTCATACATTTAACAATACCTACAGCATTTTCTCAGTACGCACCTTCTTCCCTCCCCTATGTACATCGTGCATTACTGGTTTGCCCCATGCATATAAGCATGTACATATAGTGGTTGATATGACATAAGTGCATTTCACTTAGATCACGAGCTTGATCACCAAGCCTCGAGAAACCATCAATCCTTGTACGACGTATACCTCTTCTCGCTCCGGGCCCATCGAATGTGGGGGTTTCTATACTGAAACTATACCTGGCATCTGGTTCTTACTTCAGG	H15	Galway	180000	210000
14B03736	CCTAATCATTTTTCAATTCATACATTTAACAATACCTACAGCATTTTCTCAGTACGCACCTTCTTCCCTCCCCTATGTACATCGTGCATTACTGGTTTGCCCCATGCATATAAGCATGTACATATAGTGGTTGATATGACATAAGTGCATTTCACTTAGATCACGAGCTTGATCACCAAGCCTCGAGAAACCATCAATCCTTGTACGACGTATACCTCTTCTCGCTCCGGGCCCATCGAATGTGGGGGTTTCTATACTGAAACTATACCTGGCATCTGGTTCTTACTTCAGGA	H15	Tipperary	214167	116185
14B03773	CTTCTCTCACCTAATCATTTTTCAATTCATACATTTAACAATACCTACAGCATTTTCTCAGTACGCACCTTCTTCCCTCCCCTATGTACGTCGTGCATTACTGGTTTGCCCCATGCATATAAGCATGTACATATAGTGGTTGATATGACATAAGTGCATTTCACTTAGATCACGAGCTTGATCACCAAGCCTCGAGAAACCATCAATCCTTGTACGACGTATACCTCTTCTCGCTCCGGGCCCATCGAATGTGGGGGTTTCTATACTGAAACTATACCTGGCATCTGGTTCTTACTTCAGGA	H9	Cork	111824	39830.8
14B03804	ATAGCCCCACCATCAGCACCCAAAGCTGATATTCTAACTAAACTATTCCCTGCTTCTCTCACCTAATCATTTTTCAATTCATACATTTAACAATACCTACAGCATTTTCTCAGTACGCACCTTCTTCCCTCCCCTATGTACATCGTGCATTACTGGTTTGCCCCATGCATATAAGCATGTACATATAGTGGTTGATATGACATAAGTGCATTTCACTTAGATCACGAGCTTGATCACCAAGCCTCGAGAAACCATCAATCCTTGTACGACGTATACCTCTTCTCGCTCCGGGCCCATCGAATGTGGGGGTTTCTATACTGAAACTATACCTGGCATCTGGTTCTTACTTCAGGA	H15	Cork	194191	80963.1
14B03805	ATAGCCCCACCATCAGCACCCAAAGCTGATATTCTAACTAAACTATTCCCTGCTTCTCTCACCTAATCATTTTTCAATTCATACATTTAACAATACCTACAGCATTTTCTCAGTACGCACTTTCTTCCCTCCCCTATGTACGTCGTGCATTACTGGTTTGCCCCATGCATATAAGCATGTACATATAGTGGTTGATATGACATAAGTGCATTTCACTTAGATCACGAGCTTGATCACCAAGCCTCGAGAAACCATCAAT	H4	Cork	143688	96453.3
14B03813	TGATATTCTAACTAAACTATTCCCTGCTTCTCTCACCTAATCATTTTTCAATTCATACATTTAACAATACCTACAGCATTTTCTCAGTACGCACCTTCTTCCCTCCCCTATGTACGTCGTGCATTACTGGTTTGCCCCATGCATATAAGCATGTACATATAGTGGTTGATATGACATAAGTGCATTTCACCTAGATCACGAGCTTGATCACCAAGCCTCGAGAAACCATCAATCCTTGTACGACGTATACCTCTTCTCGCTCCGGGCCCATCGAATGTGGGGGTTTCTATACTGAA	H14	Cork	142348	121343
14B03814	TTTCTCAGTACGCACCTTCTTCCCTCCCCTATGTACGTCGTGCATAGACTGGTTTGCCCCATGCATATAAGCATGTACATATAGTGGTTGATATGACATAAGTGCATTTCACTTAGATCACGAGCTTGATCACCAAGCCTCGAGAAACCATCAATCCTTGTACGACGTATACCTCTTCTCGCTCCGGGCCCATCGAATGTGGGGGTTTCTATACTGAAACTATACCTGGCATCTGGTTCTTACTTCAGGAC	H9	Cork	194385	82983.2
14B03825	GCCCCACCATCAGCACCCAAAGCTGATATTCTAACTAAACTATTCCCTGCTTCTCTCACCTAATCATTTTTCAATTCATACATTTAACAATACCTACAGCATTTTCTCAGTACGCACTTTCTTCCCTCCCCTATGTACATCGTGCATTACTGGTTTGCCCCATGCATATAAGCATGTACATATGGTGGTTGATATGACATAAGTGCATTTCACTTAGATCACGAGCTTGATCACCAAGCCTCGAGAAACCATCAATCCTTGTACGACGTATACCTCTTCTCGCTCCGGGCCCATCAAATGTGGGGGTTTCTATACTGAAACTATACCTGGCATCTGGTTCTTACTTCAGGA	H2	Cork	80540.6	116814
14B03826	GCCCCACCATCAGCACCCAAAGGCTGGATATTCTAACTAAACTATTCCCTCTCTTCTCTCACCTAATCATTTTTCAATTCATACATTTAACAATACCTACAGCATTTTCTCAGTACGCACCTTCTTCCCTCCCCTATGTACGTCGTGCATTACTGGTTTGCCCCATGCATATAAGCATGTACATATAGTGGTTGATATGACATAAGTGCATTTCACTTAGATCACGAGCTTGATCACCAAGCCTCGAGAAACCATCAATCCTTGTACGACGTATACCTCTTCTCGCTCCGGGCCCATCGAATGTGGGGGTTTCTATACTGAAACTATACCTGGCATCTGGTTCTTACTTCAGGA	H9	Cork	129541	109295
14B03829	ATAGCCCCACCATCAGCACCCAAAGCTGATATTCTAACTAAACTATTCCCTGCTTCTCTCACCTAATCATTTTTCAATTCATACATTTAACAATACCTACAGCATTTTCTCAGTACGCACCTTCTTCCCTCCCCTATGTACGTCGTGCATTACTGGTTTGCCCCATGCATATAAGCATGTACATATAGTGGTTGATATGACATAAGTGCATTTCACTTAGATCACGAGCTTGATCACCAGCCTCGAGAAA	H15	Mayo	0	0
14B03908	CCTAATCATTTTTCAATTCATACATTTAACAATACCTACAGCATTTTCTCAGTACGCACCTTCTTCCCTCCCCTATGTACGTCGTGCATTACTGGTTTGCCCCATGCATATAAGCATGTACATATAGTGGTTGATATGACATAAGTGCATTTCACTTAGATCACGAGCTTGATCACCAAGCCTCGAGAAACCATCAATCCTTGTACGACGTATACCTCTTCTCGCTCCGGGCCCATCGAATGTGGGGGTTTCTATACTGAAACTATACCTGGCATCTGGTTCTTACTTCAGGA	H9	Wicklow	255150	166749
14B03911	ATAGCCCCACCATCAGCACCCAAAGCTGATATTCTAACTAAACTATTCCCTGCTTCTCTCACCTAATCATTTTTCAATTCATACATTTAACAATACCTACAGCATTTTCTCAGTACGCACCTTCTTCCCTCCCCTATGTACATCGTGCATTACTGGTTTGCCCCATGCATATAAGCATGTACATATAGTGGTTGATATGACATAAGTGCATTTCACTTAGATCACGAGCTTGATCACCAAGCCTCGAGAAACCATCAATCCTTGTACGACGTATACCTCTTCTCGCTCCGGGCCCATCGAATGTGGGGGTTTCTATACTGAAACTATACCTGGCATCTGGTTCTTACTTCAGGA	H15	Cork	127191	40546.9
14B03924	GCCCCACCATCAGCACCCAAAGCTGATATTCTAACTAAACTATTCCCTGCTTCTCTCACCTAATCATTTTTCAATTCATACATTTAACAATACCTACAGCATTTTCTCAGTACGCACCTTCTTCCCTCCCCTATGTACGTCGTGCATTACTGGTTTGCCCCATGCATATAAGCATGTACATATAGTGGTTGATATGACATAAGTGCATTTCACTTAGATCACGAGCTTGATCACCAAGCCTCGAGAAACCATCAATCCTTGTACGACGTATACCTCTTCTCGCTCCGGGCCCATCGAATGTGGGGGTTTCTATACTGAAACTATACCTGGCATCTGGTTCTTACTTCAGGA	H9	Kildare	269381	230171
14B03926	CCTAATCATTTTTCAATTCATACATTTAACAATACCTACAGCATTTTCTCAGTACGCACTTTCTTCCCTCCCCTATGTACATCGTGCATTACTGGTTTGCCCCATGCATATAAGCATGTACATATGGTGGTTGATATGACATAAGTGCATTTCACTTAGATCACGAGCTTGATCACCAAGCCTCGAGAAACCATCAATCCTTGTACGACGTATACCTCTTCTCGCTCCGGGCCCATCAAATGTGGGGGTTTCTATACTGAAACTATACCTGGCATCTGGTTCTTACTTCAGG	H2	Kildare	294607	215809
14B03928	AGCCCCACCATCAGCACCCAAAGCTGATATTCTAACTAAACTATTCCTCTGCTTCTCTCACCTAATCATTTTTCAATTCATACATTTAACAATACCTACAGCATTTTCTCAGTACGCACTTTCTTCCCTCCCCTATGTACATCGTGCATTACTGGTTTGCCCCATGCATATAAGCATGTACATATGGTGGTTGATATGACATAAGTGCATTTCACTTAGATCACGAGCTTGATCACCAAGCCTCGAGAAACCATCAATCCTTGTACGACGTATACCTCTTCTCGCTCCGGGCCCATCAAATGTGGGGGTTTCTATACTGAAACTATACCTGGCATCTGGTTCTTACTTCAGGA	H2	Kildare	275804	232221
14B03931	CTGCTTCTCTCACCTAATCATTTTTCAATTCATACATTTAACAATACCTACAGCATTTTCTCAGTACGCACCTTCTTCCCTCCCCTATGTACGTCGTGCATTACTGGTTTGCCCCATGCATATAAGCATGTACATATAGTGGTTGATATGACATAAGTGCATTTCACTTAGATCACGAGCTTGATCACCAAGCCTCGAGAAACCATCAATCCTTGTACGACGTATACCTCTTCTCGCTCCGGGCCCATCGAATGTGGGGGTTTCTATACTGAAACTATACCTGGCATCTGGTTCTTACTTCAGGA	H9	Cork	142897	91042.4
14B03940	ATTCTAACTAAACTATTCCCTGCTTCTCTCACCTAATCATTTTTCAATTCATACATTTAACAATACCTACAGCATTTTCTCAGTACGCACCTTCTTCCCTCCCCTATGTACGTCGTGCATTACTGGTTTGCCCCATGCATATAAGCATGTACATATAGTGGTTGATATGACATAAGTGCATTTCACCTAGATCACGAGCTTGATCACCAAGCCTCGAGAAACCATCAATCCTTGTACGACGTATACCTCTTCTCGCTCCGGGCCCATCGAATGTGGGGGTTTCTATACTGAAACTATACCTGGCATCTGGTTCTTACTTCAGGA	H14	Cork	141505	118841
14B03949	ATAGCCCCACCATCAGCACCCAAAGCTGATATTCTAACTAAACTATTCCCTGCTTCTCTCACCTAATCATTTTTCAATTCATACATTTAACAATACCTACAGCATTTTCTCAGTACGCACCTTCTTCCCTCCCCTATGTACGTCGTGCATTACTGGTTTGCCCCATGCATATAAGCATGTACATATAGTGGTTGATATGACATAAGTGCATTTCACTTAGATCACGAGCTTGATCACCAAGCCTCGAGAAACCATCAATCCTTGTACGACGTATACCTCTTCTCGCTCCGGGCCCATCGAATGTGGGGGTTTCTATACTGAAACTATACCTGGCATCTGGTTCTTACTTCAGGA	H9	Mayo	128646	271014
14B03990	TCCCTGCTTCTCTCACCTAATCATTTTTCAATTCATACATTTAACAATACCTACAGCATTTTCTCAGTACGCACCTTCTTCCCTCCCCTATGTACGTCGTGCATTACTGGTTTGCCCCATGCATATAAGCATGTACATATAGTGGTTGATATGACATAAGTGCATTTCACTTAGATCACGAGCTTGATCACCAAGCCTCGAGAAACCATCAATCCTTGTACGACGTATACCTCTTCTCGCTCCGGGCCCATCGAATGTGGGGGTTTCTATACTGAAACTATACCTGGCATCTGGTTCTTACTTCAGG	H9	Mayo	194542	285374
14B04152	ATTCTAACTAAACTATTCCCTGCTTCTCTCACCTAATCATTTTTCAATTCATACATTTAACAATACCTACAGCATTTTCTCAGTACGCACCTTCTTCCCTCCCCTATGTACGTCGTGCATTACTGGTTTGCCCCATGCATATAAGCATGTACATATAGTGGTTGATATGACATAAGTGCATTTCACTTAGATCACGAGCTTGATCACCAAGCCTCGAGAAACCATCAATCCTTGTACGACGTATACCTCTTCTCGCTCCGGGCCCATCGAATGTGGGGGTTTCTATACTGAAACTATACCTGGCATCTGGTTCTTACTTCAGGA	H9	Limerick	184474	116148
14B04153A	GCTTCTCTCACCTAATCATTTTTCAATTCATACATTTAACAATACCTACAGCATTTTCTCAGTACGCACCTTCTTCCCTCCCCTATGTACGTCGTGCATTACTGGTTTGCCCCATGCATATAAGCATGTACATATAGTGGTTGATATGACATAAGTGCATTTCACTTAGATCACGAGCTTGATCACCAAGCCTCGAGAAACCATCAATCCTTGTACGACGTATACCTCTTCTCGCTCCGGGCCCATCGAATGTGGGGGTTTCTATACTGAAACTATACCTGGCATCTGGTTCTTACTTCAGGA	H9	Limerick	115769	39428.5
BA01	ATTCTAACTAAACTATTCCCTGCTTCTCTCACCTAATCATTTTTCAATTCATACATTTAACAATACCTACAGCATTTTCTCAGTACGCACCTTCTTCCCTCCCCTATGTACGTCGTGCATTACTGGTTTGCCCCATGCATATAAGCATGTACATATAGTGGTTGATATGACATAAGTGCATTTCACTTAGATCACGAGCTTGATCACCAAGCCTCGAGAAACCATCAATCCTTGTACGACGTATACCTCTTCTCGCTCCGGGCCCATCGAATGTGGGGGTTTCTATACTGAAACTATACCTGGCATCTGGTTCTTACTTCAGGA	H9	Waterford	259513	111979
BA09	ATTCTAACTAAACTATTCCCTGCTTCTCTCACCTAATCATTTTTCAATTCATACATTTAACAATACCTACAGCATTTTCTCAGTACGCACCTTCTTCCCTCCCCTATGTACGTCGTGCATTACTGGTTTGCCCCATGCATATAAGCATGTACATATAGTGGTTGATATGACATAAGTGCATTTCACTTAGATCACGAGCTTGATCACCAAGCCTCGAGAAACCATCAATCCTTGTACGACGTATACCTCTTCTCGCTCCGGGCCCATCGAATGTGGGGGTTTCTATACTGAAACTATACCTGGCATCTGGTTCTTACTTCAGGA	H9	Carlow	272527	176617
BA10	TCACCTAATCATTTTTCAATTCATACATTTAACAATACCTACAGCATTTTCTCAGTACGCACTTTCTTCCCTCCCCTATGTACATCGTGCATTACTGGTTTGCCCCATGCATATAAGCATGTACATATGGTGGTTGATATGACATAAGTGCATTTCACTTAGATCACGAGCTTGATCACCAAGCCTCGAGAAACCATCAATCCTTGTACGACGTATACCTCTTCTCGCTCCGGGCCCATCAAAATGTGGGGGTTTCTATACTGAAACTATACCTGGCATCTGGTTCTTACTTCAGGA	H2	Carlow	0	0
BA11	ATTCTAACTAAACTATTCCCTGCTTCTCTCACCTAATCATTTTTCAATTCATACATTTAACAATACCTACAGCATTTTCTCAGTACGCACCTTCTTCCCTCCCCTATGTACGTCGTGCATTACTGGTTTGCCCCATGCATATAAGCATGTACATATAGTGGTTGATATGACATAAGTGCATTTCACTTAGATCACGAGCTTGATCACCAAGCCTCGAGAAACCATCAATCCTTGTACGACGTATACCTCTTCTCGCTCCGGGCCCATCGAATGTGGGGGTTTCTATACTGAAACTATACCTGGCATCTGGTTCTTACTTCAGGA	H9	Waterford	259513	111979
BA12	TCACCTAATCATTTTTCAATTCATACATTTAACAATACCTACAGCATTTTCTCAGTACGCACTTTCTTCCCTCCCCTATGTACATCGTGCATTACTGGTTTGCCCCATGCATATAAGCATGTACATATGGTGGTTGATATGACATAAGTGCATTTCACTTAGATCACGAGCTTGATCACCAAGCCTCGAGAAACCATCAATCCTTGTACGACGTATACCTCTTCTCGCTCCGGGCCCATCAAAATGTGGGGGTTTCTATACTGAAACTATACCTGGCATCTGGTTCTTACTTCAGGA	H2	Laois	244034	175171
BA15	ATTCTAACTAAACTATTCCCTGCTTCTCTCACCTAATCATTTTTCAATTCATACATTTAACAATACCTACAGCATTTTCTCAGTACGCACCTTCTTCCCTCCCCTATGTACGTCGTGCATTACTGGTTTGCCCCATGCATATAAGCATGTACATATAGTGGTTGATATGACATAAGTGCATTTCACTTAGATCACGAGCTTGATCACCAAGCCTCGAGAAACCATCAATCCTTGTACGACGTATACCTCTTCTCGCTCCGGGCCCATCGAATGTGGGGGTTTCTATACTGAAACTATACCTGGCATCTGGTTCTTACTTCAGGA	H9	Waterford	259513	111979
BA16	TCACCTAATCATTTTTCAATTCATACATTTAACAATACCTACAGCATTTTCTCAGTACGCACTTTCTTCCCTCCCCTATGTACATCGTGCATTACTGGTTTGCCCCATGCATATAAGCATGTACATATGGTGGTTGATATGACATAAGTGCATTTCACTTAGATCACGAGCTTGATCACCAAGCCTCGAGAAACCATCAATCCTTGTACGACGTATACCTCTTCTCGCTCCGGGCCCATCAAAATGTGGGGGTTTCTATACTGAAACTATACCTGGCATCTGGTTCTTACTTCAGGA	H2	Kilkenny	250942	156062
BA17	ATTCTAACTAAACTATTCCCTGCTTCTCTCACCTAATCATTTTTCAATTCATACATTTAACAATACCTACAGCATTTTCTCAGTACGCACCTTCTTCCCTCCCCTATGTACGTCGTGCATTACTGGTTTGCCCCATGCATATAAGCATGTACATATAGTGGTTGATATGACATAAGTGCATTTCACTTAGATCACGAGCTTGATCACCAAGCCTCGAGAAACCATCAATCCTTGTACGACGTATACCTCTTCTCGCTCCGGGCCCATCGAATGTGGGGGTTTCTATACTGAAACTATACCTGGCATCTGGTTCTTACTTCAGGA	H9	Waterford	259513	111979
BA19	ATTCTAACTAAACTATTCCCTGCTTCTCTCACCTAATCATTTTTCAATTCATACATTTAACAATACCTACAGCATTTTCTCAGTACGCACCTTCTTCCCTCCCCTATGTACGTCGTGCATTACTGGTTTGCCCCATGCATATAAGCATGTACATATAGTGGTTGATATGACATAAGTGCATTTCACTTAGATCACGAGCTTGATCACCAAGCCTCGAGAAACCATCAATCCTTGTACGACGTATACCTCTTCTCGCTCCGGGCCCATCGAATGTGGGGGTTTCTATACTGAAACTATACCTGGCATCTGGTTCTTACTTCAGGA	H9	Waterford	231611	120486
BA20	CAATTCATACATTTAACAATACCTACAGCATTTTCTCAGTACGCACCTTCTTCCCTCCCCTATGTACATCGTGCATTACTGGTTTGCCCCATGCATATAAGCATGTACATATAGTGGTTGATATGACATAAGTGCATTTCACTTAGATCACGAGCTTGATCACCAAGCCTCGAGAAACCATCAATCCTTGTACGACGTATACCTCTTCTCGCTCC	H15	Kilkenny	263970	130942
